# Supplementary material for: ConsensusPathDB 2022: molecular interactions update as a resource for network biology
Source: Nucleic Acids Res. 2021 Nov 25;50(D1):D587–95. doi: 10.1093/nar/gkab1128 (PMC8728246; doi:10.1093/nar/gkab1128)
Supplement: gkab1128_Supplemental_Files [file gkab1128_supplemental_files.zip]

Archive with 4 entries (4 files):
- SupplementaryData1.xlsx
- SupplementaryData2.xlsx
- SupplementaryData3.xlsx
- SupplementaryMaterial.pdf
