# Supplementary material for: ConsensusPathDB 2022: molecular interactions update as a resource for network biology
Source: Nucleic Acids Res. 2021 Nov 25;50(D1):D587–95. doi: 10.1093/nar/gkab1128 (PMC8728246; doi:10.1093/nar/gkab1128)
Supplement: gkab1128_Supplemental_Files [file gkab1128_supplemental_files.zip › SupplementaryData1.xlsx]

## Sheet: Gene List
Anthracycline response genes identified by transcriptomics and proteomics experiments (8)
A2M
AFG3L2
AHSG
AKR1B1
ALB
ALDOA
ALDOC
ANXA7
APOE
ARF4
ARHGDIA
B2M
C1QBP
CALR
CALU
CAP1
CBR1
CFL1
CHMP4B
CKB
CKM
COL1A1
COL1A2
COX6B1
COX6C
CS
CTSB
DDX39B
ECH1
EEF1B2
EEF1D
EIF5A2
ENO2
ETFA
F2
FBLN1
FDPS
GBE1
GDI1
GLO1
GOT1
GSTO1
HADH
HADHA
HADHB
HBA1
HSPA9
HSPE1
IDH2
IMMT
IVD
LAMC1
LDHA
LMAN2
MDH1
MDH2
MSN
NDUFS6
NDUFV2
NID1
NID2
NPEPPS
NUCB2
P4HB
PCBP1
PDIA4
PDIA6
PFKM
PFKP
PGD
PGK1
PGM1
PMPCB
PPIB
PRDX2
PRDX3
PRDX5
PRKCSH
PSAP
RCN1
RPL17
RPS12
RPS23
RPS27A
SEC22B
SRI
SUCLA2
SUCLG1
SUCLG2
TAGLN2
TGFBI
THBS1
TKT
TMED9
TPI1
TUFM
UGDH
UQCRC2
UQCRFS1
WARS
FLNC
MYBPC3
MYH7
MYL2
TNNI1
TNNT2
TRIM55
ACADM
AK1
ANP32A
ANXA2
ATP5D
ATP5O
COL4A1
COL4A2
DSP
G6PD
GPI
GSR
HNRNPDL
JUP
LGALS1
LGALS3BP
NANS
PABPC4
PDHA1
PDHB
RDX
SHMT2
SOD1
PSMB5
PSMD3
PSME2
ACAT1
ACTN2
AK2
ATP5A1
CKMT2
EZR
NDUFS8
NDUFV1
TPM1

## Sheet: Pathways
Pathway over-representation analysis with 142 anthracycline-response genes
pathway	size	effective_size	overlap	p-value	q-value	source	external_id	members_input_overlap	members_input_overlap_geneids
superpathway of conversion of glucose to acetyl CoA and entry into the TCA cycle	48	47	16 (34.0%)	4.43083e-21	7.66534e-19	HumanCyc	PWY66-407	PDHA1; GPI; SUCLA2; PFKM; TPI1; PFKP; SUCLG2; CS; ENO2; SUCLG1; MDH2; MDH1; ALDOA; ALDOC; PDHB; PGK1	8803; 226; 8802; 230; 4191; 2026; 5160; 5230; 8801; 4190; 7167; 1431; 5213; 5214; 2821; 5162
Metabolism	1954	1952	59 (3.0%)	1.32545e-16	1.14651e-14	Reactome	R-HSA-1430728	ALDOC; RPS12; GSR; CKB; CKM; ALB; RPS27A; PGD; CS; TPI1; MDH2; MDH1; COX6B1; ACADM; RPS23; NDUFV2; NDUFV1; APOE; HADHB; HADHA; CBR1; PFKM; PFKP; ACAT1; TKT; GBE1; GLO1; PDHB; GOT1; LDHA; COX6C; PGK1; ETFA; PDHA1; GPI; HADH; UGDH; IDH2; PGM1; SUCLG2; ENO2; RPL17; ALDOA; AKR1B1; SHMT2; IVD; FDPS; GSTO1; CKMT2; AK2; AK1; G6PD; PSAP; SUCLG1; NDUFS6; NDUFS8; UQCRFS1; UQCRC2; SUCLA2	7358; 873; 2108; 6233; 5162; 1158; 5660; 34; 9446; 2805; 6472; 1160; 8801; 2739; 5230; 2539; 7385; 4729; 2224; 4726; 1340; 3939; 5214; 1345; 1152; 7086; 203; 226; 3712; 4728; 2821; 213; 3032; 38; 1431; 8803; 3418; 2026; 6139; 8802; 231; 7167; 7386; 4190; 4723; 5160; 204; 6206; 4191; 5236; 6228; 348; 230; 5226; 2632; 3033; 3030; 2936; 5213
Glycolysis and Gluconeogenesis	45	45	13 (28.9%)	2.97609e-16	1.71621e-14	Wikipathways	WP534	PDHA1; GPI; TPI1; PFKP; PFKM; MDH2; MDH1; ALDOA; ALDOC; GOT1; ENO2; LDHA; PGK1	5214; 5213; 230; 2821; 2805; 5230; 5160; 3939; 4190; 4191; 226; 7167; 2026
The citric acid (TCA) cycle and respiratory electron transport	162	162	19 (11.7%)	2.05161e-15	8.87319e-14	Reactome	R-HSA-1428517	ETFA; NDUFV2; NDUFV1; PDHA1; UQCRFS1; IDH2; SUCLA2; SUCLG2; CS; SUCLG1; MDH2; NDUFS6; COX6B1; NDUFS8; GLO1; PDHB; UQCRC2; LDHA; COX6C	4728; 4191; 8801; 8802; 2739; 5162; 3939; 3418; 2108; 5160; 7386; 4729; 1431; 7385; 8803; 1345; 4723; 4726; 1340
Metabolic reprogramming in colon cancer	42	42	12 (28.6%)	5.04081e-15	1.74412e-13	Wikipathways	WP4290	PGD; PDHA1; GPI; IDH2; G6PD; SHMT2; SUCLG2; TKT; MDH2; PDHB; LDHA; PGK1	2821; 3418; 8801; 5160; 5162; 3939; 4191; 5226; 6472; 7086; 5230; 2539
Warburg Effect	45	45	11 (24.4%)	4.88078e-13	1.40729e-11	SMPDB	SMP00654	PGD; PDHA1; GPI; G6PD; SUCLG2; TKT; SUCLG1; MDH1; CS; PDHB; PGK1	2821; 5230; 5160; 5162; 1431; 8802; 8801; 4190; 7086; 2539; 5226
Pentose phosphate cycle	24	24	9 (37.5%)	8.58351e-13	2.12135e-11	INOH	None	PGD; GPI; G6PD; PGM1; PFKP; TKT; ALDOA; ALDOC; PFKM	7086; 2539; 226; 5236; 230; 5226; 5214; 2821; 5213
Glycolysis / Gluconeogenesis - Homo sapiens (human)	67	67	12 (17.9%)	2.21412e-12	4.78804e-11	KEGG	path:hsa00010	ALDOC; PGM1; PDHA1; GPI; ENO2; PFKP; PFKM; TPI1; ALDOA; PDHB; LDHA; PGK1	2821; 5160; 5162; 5213; 5214; 226; 3939; 230; 2026; 5230; 5236; 7167
Citrate cycle (TCA cycle) - Homo sapiens (human)	30	30	9 (30.0%)	8.93006e-12	1.5449e-10	KEGG	path:hsa00020	PDHA1; IDH2; SUCLA2; SUCLG2; SUCLG1; MDH2; MDH1; CS; PDHB	1431; 5160; 5162; 4191; 3418; 4190; 8801; 8802; 8803
Pentose phosphate pathway - Homo sapiens (human)	30	30	9 (30.0%)	8.93006e-12	1.5449e-10	KEGG	path:hsa00030	PGD; GPI; G6PD; PFKM; PFKP; TKT; ALDOA; ALDOC; PGM1	2821; 7086; 5213; 5214; 226; 230; 5226; 2539; 5236
Gluconeogenesis	35	34	9 (26.5%)	3.16552e-11	4.97849e-10	Reactome	R-HSA-70263	GPI; TPI1; ENO2; MDH2; MDH1; ALDOA; ALDOC; GOT1; PGK1	2805; 226; 230; 4191; 2026; 5230; 4190; 7167; 2821
Pathways in clear cell renal cell carcinoma	86	86	12 (14.0%)	4.80932e-11	6.7934e-10	Wikipathways	WP4018	GPI; PFKM; PGM1; LDHA; TPI1; MDH1; ALDOA; ALDOC; PFKP; ENO2; SHMT2; PGK1	6472; 3939; 2821; 4190; 5230; 5236; 226; 7167; 2026; 5214; 5213; 230
glycolysis	25	24	8 (33.3%)	5.10486e-11	6.7934e-10	HumanCyc	PWY66-400	GPI; PFKM; TPI1; PFKP; ENO2; ALDOA; ALDOC; PGK1	226; 230; 2026; 5230; 5214; 7167; 2821; 5213
gluconeogenesis	26	25	8 (32.0%)	7.44457e-11	9.19936e-10	HumanCyc	PWY66-399	GPI; TPI1; ENO2; MDH2; MDH1; ALDOA; ALDOC; PGK1	226; 230; 4191; 5230; 2026; 4190; 7167; 2821
Pyruvate metabolism and Citric Acid (TCA) cycle	53	53	10 (18.9%)	9.40971e-11	1.08525e-09	Reactome	R-HSA-71406	PDHA1; IDH2; SUCLA2; SUCLG2; SUCLG1; MDH2; CS; GLO1; PDHB; LDHA	8803; 3939; 4191; 8802; 8801; 5160; 3418; 1431; 2739; 5162
Glycolysis Gluconeogenesis	46	45	9 (20.0%)	4.87556e-10	5.2717e-09	INOH	None	GPI; PFKM; PGM1; PFKP; ENO2; ALDOA; ALDOC; LDHA; PGK1	3939; 226; 5236; 230; 5230; 2026; 5214; 2821; 5213
Platelet degranulation	131	131	13 (9.9%)	5.73778e-10	5.83904e-09	Reactome	R-HSA-114608	ACTN2; SOD1; ALB; PSAP; CAP1; THBS1; LGALS3BP; AHSG; CFL1; ALDOA; TAGLN2; CALU; A2M	3959; 1072; 88; 7057; 10487; 8407; 813; 5660; 226; 197; 6647; 2; 213
Citrate cycle	32	32	8 (25.0%)	6.82782e-10	6.5623e-09	INOH	None	SUCLA2; SUCLG2; ACAT1; ENO2; SUCLG1; MDH2; MDH1; CS	8803; 8802; 4191; 2026; 8801; 4190; 1431; 38
Computational Model of Aerobic Glycolysis	12	12	6 (50.0%)	7.74261e-10	7.04985e-09	Wikipathways	WP4629	GPI; PFKM; TPI1; ALDOA; LDHA; PGK1	3939; 5230; 7167; 5213; 226; 2821
Response to elevated platelet cytosolic Ca2+	136	136	13 (9.6%)	9.16352e-10	7.92645e-09	Reactome	R-HSA-76005	ACTN2; SOD1; ALB; PSAP; CAP1; THBS1; LGALS3BP; AHSG; CFL1; ALDOA; TAGLN2; CALU; A2M	3959; 1072; 88; 7057; 10487; 8407; 813; 5660; 226; 197; 6647; 2; 213
Glucose metabolism	93	92	11 (12.0%)	1.73838e-09	1.4321e-08	Reactome	R-HSA-70326	GPI; PFKM; TPI1; PFKP; ENO2; MDH2; MDH1; ALDOA; ALDOC; GOT1; PGK1	2026; 2821; 4191; 5230; 7167; 230; 4190; 5213; 2805; 226; 5214
Glutaminolysis and Cancer	37	37	8 (21.6%)	2.40349e-09	1.89002e-08	SMPDB	SMP02298	PDHA1; IDH2; SUCLG2; SUCLG1; MDH2; CS; PDHB; LDHA	5160; 5162; 1431; 8802; 8801; 4191; 3939; 3418
Metabolism of carbohydrates	285	284	17 (6.0%)	3.19452e-09	2.40283e-08	Reactome	R-HSA-71387	GOT1; PGD; PFKM; GPI; G6PD; TKT; PGM1; PFKP; ENO2; MDH2; MDH1; ALDOA; AKR1B1; PGK1; TPI1; ALDOC; GBE1	4191; 2026; 2632; 2821; 7086; 231; 5236; 5230; 2539; 230; 5226; 4190; 5213; 2805; 226; 7167; 5214
Cellular response to chemical stress	99	99	11 (11.1%)	3.84271e-09	2.76995e-08	Reactome	R-HSA-9711123	GSR; SOD1; ALB; PRDX5; RPS27A; PRDX3; PRDX2; HBA1; COX6B1; P4HB; COX6C	25824; 7001; 5034; 2936; 3039; 10935; 1345; 6647; 1340; 213; 6233
The oncogenic action of 2-hydroxyglutarate	27	27	7 (25.9%)	6.31066e-09	4.32088e-08	SMPDB	SMP02291	PDHA1; IDH2; SUCLG2; SUCLG1; MDH2; CS; PDHB	5160; 5162; 1431; 8802; 8801; 4191; 3418
Cori Cycle	16	16	6 (37.5%)	6.4938e-09	4.32088e-08	Wikipathways	WP1946	GPI; G6PD; PFKP; TPI1; LDHA; PGK1	3939; 7167; 5230; 5214; 2539; 2821
Binding and Uptake of Ligands by Scavenger Receptors	42	42	8 (19.0%)	7.04679e-09	4.51516e-08	Reactome	R-HSA-2173782	APOE; CALR; ALB; COL1A2; COL4A2; COL4A1; COL1A1; HBA1	1284; 348; 1277; 1278; 3039; 811; 213; 1282
The oncogenic action of L-2-hydroxyglutarate in Hydroxygluaricaciduria	29	29	7 (24.1%)	1.09089e-08	6.74014e-08	SMPDB	SMP02358	PDHA1; IDH2; SUCLG2; SUCLG1; MDH2; CS; PDHB	5160; 5162; 1431; 8802; 8801; 3418; 4191
The oncogenic action of D-2-hydroxyglutarate in Hydroxygluaricaciduria	30	30	7 (23.3%)	1.41114e-08	8.02442e-08	SMPDB	SMP02359	PDHA1; IDH2; SUCLG2; SUCLG1; MDH2; CS; PDHB	5160; 5162; 1431; 8802; 8801; 3418; 4191
TCA cycle	30	30	7 (23.3%)	1.41114e-08	8.02442e-08	EHMN	TCA cycle	IDH2; SUCLA2; SUCLG2; SUCLG1; MDH2; MDH1; CS	8803; 4191; 3418; 8801; 8802; 4190; 1431
Diabetic cardiomyopathy - Homo sapiens (human)	203	203	14 (6.9%)	1.4379e-08	8.02442e-08	KEGG	path:hsa05415	NDUFV2; NDUFV1; PDHA1; G6PD; GSR; COL1A2; NDUFS6; COL1A1; NDUFS8; COX6B1; PDHB; UQCRC2; UQCRFS1; COX6C	5160; 5162; 4723; 4728; 4729; 4726; 2936; 7386; 7385; 1277; 1278; 1340; 1345; 2539
The oncogenic action of Succinate	31	31	7 (22.6%)	1.80766e-08	9.47653e-08	SMPDB	SMP02292	PDHA1; IDH2; SUCLG2; SUCLG1; MDH2; CS; PDHB	5160; 5162; 1431; 8802; 8801; 3418; 4191
The oncogenic action of Fumarate	31	31	7 (22.6%)	1.80766e-08	9.47653e-08	SMPDB	SMP02295	PDHA1; IDH2; SUCLG2; SUCLG1; MDH2; CS; PDHB	5160; 5162; 1431; 8802; 8801; 3418; 4191
Scavenging by Class A Receptors	19	19	6 (31.6%)	2.14674e-08	1.06111e-07	Reactome	R-HSA-3000480	APOE; CALR; COL1A2; COL4A2; COL4A1; COL1A1	1284; 1278; 348; 811; 1277; 1282
TCA cycle	19	19	6 (31.6%)	2.14674e-08	1.06111e-07	HumanCyc	PWY66-398	SUCLA2; SUCLG2; SUCLG1; MDH2; MDH1; CS	8803; 8801; 1431; 4190; 4191; 8802
Amino Acid metabolism	91	91	10 (11.0%)	2.25134e-08	1.08189e-07	Wikipathways	WP3925	HADH; GSR; PDHA1; ACADM; SUCLG1; MDH2; MDH1; CS; GOT1; LDHA	3939; 3033; 8802; 2936; 4191; 4190; 1431; 34; 2805; 5160
Regulation of Insulin-like Growth Factor (IGF) transport and uptake by Insulin-like Growth Factor Binding Proteins (IGFBPs)	124	124	11 (8.9%)	4.17477e-08	1.66069e-07	Reactome	R-HSA-381426	F2; APOE; RCN1; PDIA6; P4HB; ALB; CALU; PRKCSH; AHSG; LGALS1; LAMC1	10130; 5034; 348; 813; 5589; 5954; 2147; 3956; 197; 213; 3915
Pyruvate dehydrogenase deficiency (E3)	21	21	6 (28.6%)	4.22372e-08	1.66069e-07	SMPDB	SMP00550	PDHA1; SUCLG2; SUCLG1; MDH2; CS; PDHB	5160; 5162; 1431; 8802; 8801; 4191
Pyruvate dehydrogenase deficiency (E2)	21	21	6 (28.6%)	4.22372e-08	1.66069e-07	SMPDB	SMP00551	PDHA1; SUCLG2; SUCLG1; MDH2; CS; PDHB	5160; 5162; 1431; 8802; 8801; 4191
2-ketoglutarate dehydrogenase complex deficiency	21	21	6 (28.6%)	4.22372e-08	1.66069e-07	SMPDB	SMP00549	PDHA1; SUCLG2; SUCLG1; MDH2; CS; PDHB	5160; 5162; 1431; 8802; 8801; 4191
Mitochondrial complex II deficiency	21	21	6 (28.6%)	4.22372e-08	1.66069e-07	SMPDB	SMP00548	PDHA1; SUCLG2; SUCLG1; MDH2; CS; PDHB	5160; 5162; 1431; 8802; 8801; 4191
Fumarase deficiency	21	21	6 (28.6%)	4.22372e-08	1.66069e-07	SMPDB	SMP00547	PDHA1; SUCLG2; SUCLG1; MDH2; CS; PDHB	5160; 5162; 1431; 8802; 8801; 4191
Congenital lactic acidosis	21	21	6 (28.6%)	4.22372e-08	1.66069e-07	SMPDB	SMP00546	PDHA1; SUCLG2; SUCLG1; MDH2; CS; PDHB	5160; 5162; 1431; 8802; 8801; 4191
Citric Acid Cycle	21	21	6 (28.6%)	4.22372e-08	1.66069e-07	SMPDB	SMP00057	PDHA1; SUCLG2; SUCLG1; MDH2; CS; PDHB	5160; 5162; 1431; 8802; 8801; 4191
Striated Muscle Contraction	35	35	7 (20.0%)	4.47179e-08	1.71915e-07	Reactome	R-HSA-390522	ACTN2; TNNT2; MYH7; TPM1; MYL2; TNNI1; MYBPC3	7139; 7168; 88; 4625; 4633; 7135; 4607
Pyruvate Dehydrogenase Complex Deficiency	22	22	6 (27.3%)	5.76024e-08	1.91639e-07	SMPDB	SMP00212	PDHA1; ACAT1; MDH1; GLO1; AKR1B1; PDHB	4190; 2739; 231; 38; 5160; 5162
Primary hyperoxaluria II, PH2	22	22	6 (27.3%)	5.76024e-08	1.91639e-07	SMPDB	SMP00558	PDHA1; ACAT1; MDH1; GLO1; AKR1B1; PDHB	4190; 2739; 231; 38; 5160; 5162
Pyruvate kinase deficiency	22	22	6 (27.3%)	5.76024e-08	1.91639e-07	SMPDB	SMP00559	PDHA1; ACAT1; MDH1; GLO1; AKR1B1; PDHB	4190; 2739; 231; 38; 5160; 5162
Leigh Syndrome	22	22	6 (27.3%)	5.76024e-08	1.91639e-07	SMPDB	SMP00196	PDHA1; ACAT1; MDH1; GLO1; AKR1B1; PDHB	4190; 2739; 231; 38; 5160; 5162
Pyruvate Metabolism	22	22	6 (27.3%)	5.76024e-08	1.91639e-07	SMPDB	SMP00060	PDHA1; ACAT1; MDH1; GLO1; AKR1B1; PDHB	4190; 2739; 231; 38; 5160; 5162
Pyruvate Decarboxylase E1 Component Deficiency (PDHE1 Deficiency)	22	22	6 (27.3%)	5.76024e-08	1.91639e-07	SMPDB	SMP00334	PDHA1; ACAT1; MDH1; GLO1; AKR1B1; PDHB	4190; 2739; 231; 38; 5160; 5162
Citric acid cycle (TCA cycle)	22	22	6 (27.3%)	5.76024e-08	1.91639e-07	Reactome	R-HSA-71403	IDH2; SUCLA2; SUCLG2; SUCLG1; MDH2; CS	8803; 8802; 8801; 4191; 3418; 1431
Post-translational protein phosphorylation	107	107	10 (9.3%)	1.07559e-07	3.51089e-07	Reactome	R-HSA-8957275	APOE; RCN1; PDIA6; P4HB; ALB; CALU; PRKCSH; AHSG; LGALS1; LAMC1	10130; 5034; 348; 813; 5589; 5954; 3956; 197; 213; 3915
Pentose Phosphate Pathway	14	14	5 (35.7%)	1.70652e-07	5.17944e-07	SMPDB	SMP00031	ALDOA; TKT; G6PD; PGM1; GPI	2539; 5236; 7086; 226; 2821
Glucose-6-phosphate dehydrogenase deficiency	14	14	5 (35.7%)	1.70652e-07	5.17944e-07	SMPDB	SMP00518	ALDOA; TKT; G6PD; PGM1; GPI	2539; 5236; 7086; 226; 2821
Ribose-5-phosphate isomerase deficiency	14	14	5 (35.7%)	1.70652e-07	5.17944e-07	SMPDB	SMP00519	ALDOA; TKT; G6PD; PGM1; GPI	2539; 5236; 7086; 226; 2821
Transaldolase deficiency	14	14	5 (35.7%)	1.70652e-07	5.17944e-07	SMPDB	SMP00520	ALDOA; TKT; G6PD; PGM1; GPI	2539; 5236; 7086; 226; 2821
Respiratory electron transport	89	89	9 (10.1%)	2.41607e-07	7.20655e-07	Reactome	R-HSA-611105	ETFA; NDUFV2; NDUFV1; NDUFS6; NDUFS8; COX6B1; UQCRFS1; UQCRC2; COX6C	4728; 2108; 7386; 7385; 4729; 1345; 4723; 4726; 1340
Platelet activation, signaling and aggregation	263	263	14 (5.3%)	3.62005e-07	1.06147e-06	Reactome	R-HSA-76002	ACTN2; F2; SOD1; ALB; PSAP; CAP1; THBS1; LGALS3BP; AHSG; CFL1; ALDOA; TAGLN2; CALU; A2M	3959; 1072; 88; 7057; 226; 10487; 8407; 813; 5660; 2147; 197; 6647; 2; 213
Pyruvate metabolism - Homo sapiens (human)	47	47	7 (14.9%)	3.78619e-07	1.09169e-06	KEGG	path:hsa00620	PDHA1; ACAT1; MDH2; MDH1; GLO1; PDHB; LDHA	4191; 4190; 38; 5160; 5162; 2739; 3939
TCA Cycle (aka Krebs or citric acid cycle)	17	17	5 (29.4%)	5.14925e-07	1.46036e-06	Wikipathways	WP78	CS; SUCLG2; SUCLG1; MDH2; IDH2	1431; 4191; 8801; 8802; 3418
Glycolysis	73	72	8 (11.1%)	5.56083e-07	1.55165e-06	Reactome	R-HSA-70171	GPI; PFKM; TPI1; PFKP; ENO2; ALDOA; ALDOC; PGK1	226; 230; 2026; 5230; 5214; 7167; 2821; 5213
Fructose and mannose metabolism - Homo sapiens (human)	33	33	6 (18.2%)	7.81437e-07	2.14585e-06	KEGG	path:hsa00051	TPI1; PFKP; PFKM; ALDOA; ALDOC; AKR1B1	230; 5213; 5214; 226; 231; 7167
Fatty acid beta-oxidation	34	34	6 (17.6%)	9.41158e-07	2.50493e-06	Wikipathways	WP143	HADH; HADHB; HADHA; ACAT1; TPI1; ACADM	3030; 3032; 3033; 38; 7167; 34
Propanoate metabolism - Homo sapiens (human)	34	34	6 (17.6%)	9.41158e-07	2.50493e-06	KEGG	path:hsa00640	SUCLA2; HADHA; SUCLG2; ACAT1; SUCLG1; LDHA	3939; 38; 3030; 8801; 8802; 8803
Detoxification of Reactive Oxygen Species	35	35	6 (17.1%)	1.12663e-06	2.95313e-06	Reactome	R-HSA-3299685	GSR; SOD1; PRDX5; PRDX3; PRDX2; P4HB	2936; 6647; 25824; 7001; 5034; 10935
HIF-1 signaling pathway - Homo sapiens (human)	109	109	9 (8.3%)	1.37002e-06	3.53752e-06	KEGG	path:hsa04066	PDHA1; LDHA; ENO2; PFKP; PFKM; ALDOA; PDHB; ALDOC; PGK1	5160; 5162; 5213; 5214; 5230; 226; 230; 3939; 2026
VEGFA-VEGFR2 Signaling Pathway	433	433	17 (3.9%)	1.4115e-06	3.59102e-06	Wikipathways	WP3888	PGD; P4HB; RCN1; IDH2; CALR; ALB; CALU; EZR; PRDX2; TKT; MYL2; CFL1; PDIA6; ALDOA; ARF4; LDHA; PGK1	811; 813; 7001; 5954; 5226; 3418; 3939; 378; 5034; 7430; 4633; 213; 1072; 10130; 5230; 226; 7086
Respiratory electron transport, ATP synthesis by chemiosmotic coupling, and heat production by uncoupling proteins.	113	113	9 (8.0%)	1.85509e-06	4.62094e-06	Reactome	R-HSA-163200	ETFA; NDUFV2; NDUFV1; NDUFS6; NDUFS8; COX6B1; UQCRFS1; UQCRC2; COX6C	4728; 2108; 7386; 7385; 4729; 1345; 4723; 4726; 1340
Striated Muscle Contraction Pathway	38	38	6 (15.8%)	1.86975e-06	4.62094e-06	Wikipathways	WP383	ACTN2; TNNT2; TPM1; MYBPC3; TNNI1; MYL2	4633; 7135; 7139; 4607; 7168; 88
Gluconeogenesis	22	22	5 (22.7%)	2.10523e-06	4.66929e-06	SMPDB	SMP00128	ALDOA; TPI1; PGM1; MDH2; GPI	5236; 2821; 226; 7167; 4191
Glycogenosis, Type IA. Von gierke disease	22	22	5 (22.7%)	2.10523e-06	4.66929e-06	SMPDB	SMP00581	ALDOA; TPI1; PGM1; MDH2; GPI	5236; 2821; 226; 7167; 4191
Glycogenosis, Type IC	22	22	5 (22.7%)	2.10523e-06	4.66929e-06	SMPDB	SMP00574	ALDOA; TPI1; PGM1; MDH2; GPI	5236; 2821; 226; 7167; 4191
Glycogen Storage Disease Type 1A (GSD1A) or Von Gierke Disease	22	22	5 (22.7%)	2.10523e-06	4.66929e-06	SMPDB	SMP00374	ALDOA; TPI1; PGM1; MDH2; GPI	5236; 2821; 226; 7167; 4191
Triosephosphate isomerase	22	22	5 (22.7%)	2.10523e-06	4.66929e-06	SMPDB	SMP00563	ALDOA; TPI1; PGM1; MDH2; GPI	5236; 2821; 226; 7167; 4191
Fructose-1,6-diphosphatase deficiency	22	22	5 (22.7%)	2.10523e-06	4.66929e-06	SMPDB	SMP00562	ALDOA; TPI1; PGM1; MDH2; GPI	5236; 2821; 226; 7167; 4191
Phosphoenolpyruvate carboxykinase deficiency 1 (PEPCK1)	22	22	5 (22.7%)	2.10523e-06	4.66929e-06	SMPDB	SMP00560	ALDOA; TPI1; PGM1; MDH2; GPI	5236; 2821; 226; 7167; 4191
Glycogenosis, Type IB	22	22	5 (22.7%)	2.10523e-06	4.66929e-06	SMPDB	SMP00573	ALDOA; TPI1; PGM1; MDH2; GPI	5236; 2821; 226; 7167; 4191
Selenium Micronutrient Network	86	86	8 (9.3%)	2.1932e-06	4.80283e-06	Wikipathways	WP15	F2; GSR; SOD1; PRDX3; PRDX5; ALB; PRDX2; HBA1	213; 6647; 25824; 3039; 2147; 2936; 7001; 10935
Cardiac muscle contraction - Homo sapiens (human)	87	87	8 (9.2%)	2.39522e-06	5.17966e-06	KEGG	path:hsa04260	TNNT2; MYH7; TPM1; MYL2; COX6B1; UQCRFS1; UQCRC2; COX6C	7168; 4625; 4633; 7385; 7386; 1340; 1345; 7139
Glycolysis and Gluconeogenesis	67	66	7 (10.6%)	4.00588e-06	8.45143e-06	EHMN	Glycolysis and Gluconeogenesis	PDHA1; GPI; PFKM; PFKP; ENO2; CS; PDHB	2026; 5160; 5214; 1431; 2821; 5162; 5213
Beta1 integrin cell surface interactions	66	66	7 (10.6%)	4.00588e-06	8.45143e-06	PID	integrin1_pathway	THBS1; NID1; COL1A2; COL4A1; COL1A1; TGFBI; LAMC1	7057; 1277; 3915; 1278; 1282; 7045; 4811
Saturated fatty acids beta-oxidation	25	25	5 (20.0%)	4.14652e-06	8.64274e-06	EHMN	Saturated fatty acids beta-oxidation	HADHB; ACAT1; HADHA; ACADM; HADH	3032; 3030; 34; 38; 3033
Beta3 integrin cell surface interactions	44	44	6 (13.6%)	4.55216e-06	9.37528e-06	PID	integrin3_pathway	THBS1; COL1A2; COL4A1; COL1A1; TGFBI; LAMC1	7057; 1277; 1282; 7045; 1278; 3915
Extracellular matrix organization	287	287	13 (4.5%)	5.78455e-06	1.17733e-05	Reactome	R-HSA-1474244	P4HB; CTSB; A2M; THBS1; NID2; NID1; COL1A2; COL4A2; COL4A1; COL1A1; FBLN1; LAMC1; PPIB	2192; 4811; 5479; 1278; 7057; 1277; 1282; 1508; 5034; 1284; 2; 22795; 3915
Central carbon metabolism in cancer - Homo sapiens (human)	70	70	7 (10.0%)	5.96544e-06	1.20002e-05	KEGG	path:hsa05230	PDHA1; IDH2; G6PD; PFKP; PFKM; PDHB; LDHA	5160; 5162; 5214; 3939; 5213; 2539; 3418
Valine, leucine and isoleucine degradation - Homo sapiens (human)	48	48	6 (12.5%)	7.65915e-06	1.52303e-05	KEGG	path:hsa00280	IVD; HADH; HADHB; HADHA; ACAT1; ACADM	3712; 34; 38; 3030; 3032; 3033
Electron Transport Chain (OXPHOS system in mitochondria)	103	103	8 (7.8%)	8.52801e-06	1.67653e-05	Wikipathways	WP111	NDUFV2; NDUFV1; NDUFS6; NDUFS8; COX6B1; UQCRFS1; UQCRC2; COX6C	7386; 7385; 4729; 4726; 4723; 1340; 1345; 4728
TP53 Regulates Metabolic Genes	76	76	7 (9.2%)	1.03524e-05	2.01233e-05	Reactome	R-HSA-5628897	GSR; GPI; PRDX5; G6PD; PRDX2; COX6B1; COX6C	2539; 2936; 1345; 25824; 7001; 2821; 1340
Glyoxylate and dicarboxylate metabolism - Homo sapiens (human)	30	30	5 (16.7%)	1.06854e-05	2.05397e-05	KEGG	path:hsa00630	CS; ACAT1; MDH2; MDH1; SHMT2	1431; 38; 4190; 4191; 6472
Vitamin B12 metabolism	51	51	6 (11.8%)	1.09685e-05	2.08522e-05	Wikipathways	WP1533	F2; APOE; SOD1; ALB; HBA1; SHMT2	6647; 213; 6472; 348; 3039; 2147
Valine Leucine Isoleucine degradation	32	32	5 (15.6%)	1.48598e-05	2.7943e-05	INOH	None	IVD; HADHB; HADHA; ACADM; HADH	3712; 3032; 3030; 34; 3033
Prion disease - Homo sapiens (human)	273	273	12 (4.4%)	1.81587e-05	3.37791e-05	KEGG	path:hsa05020	NDUFV2; NDUFV1; SOD1; PSMD3; NDUFS6; NDUFS8; COX6B1; PSMB5; LAMC1; UQCRC2; UQCRFS1; COX6C	5693; 4726; 4723; 4728; 4729; 5709; 7385; 7386; 1340; 1345; 3915; 6647
Pyruvate metabolism	34	34	5 (14.7%)	2.02071e-05	3.71896e-05	INOH	None	ACAT1; PDHB; PDHA1; LDHA; GLO1	3939; 5160; 38; 2739; 5162
Collagen formation	91	91	7 (7.7%)	3.38602e-05	6.10851e-05	Reactome	R-HSA-1474290	P4HB; PPIB; COL1A2; COL4A2; COL4A1; COL1A1; CTSB	5479; 1278; 1277; 1282; 1508; 5034; 1284
Metabolism of amino acids and derivatives	339	339	13 (3.8%)	3.38969e-05	6.10851e-05	Reactome	R-HSA-71291	IVD; RPS12; PDHA1; RPS23; ACAT1; CKMT2; RPS27A; GSR; CKM; RPL17; CKB; PDHB; GOT1	6206; 5162; 6233; 1160; 1158; 38; 6228; 5160; 6139; 2936; 3712; 2805; 1152
Parkinson disease - Homo sapiens (human)	249	249	11 (4.4%)	3.92778e-05	7.00522e-05	KEGG	path:hsa05012	NDUFV2; NDUFV1; RPS27A; PSMD3; NDUFS6; NDUFS8; COX6B1; PSMB5; UQCRC2; UQCRFS1; COX6C	5693; 5709; 6233; 4723; 4726; 4728; 4729; 7385; 7386; 1340; 1345
Collagen biosynthesis and modifying enzymes	67	67	6 (9.0%)	5.33452e-05	9.41705e-05	Reactome	R-HSA-1650814	P4HB; COL1A2; COL4A2; COL4A1; COL1A1; PPIB	1284; 1277; 5479; 1278; 1282; 5034
Oxidative phosphorylation - Homo sapiens (human)	133	133	8 (6.0%)	5.4731e-05	9.56411e-05	KEGG	path:hsa00190	NDUFV2; NDUFV1; NDUFS6; NDUFS8; COX6B1; UQCRFS1; UQCRC2; COX6C	4723; 4726; 4728; 4729; 7385; 7386; 1340; 1345
Fatty acid degradation - Homo sapiens (human)	43	43	5 (11.6%)	6.50534e-05	0.000111428	KEGG	path:hsa00071	HADHB; ACAT1; HADHA; ACADM; HADH	34; 38; 3030; 3032; 3033
miRNA targets in ECM and membrane receptors	43	43	5 (11.6%)	6.50534e-05	0.000111428	Wikipathways	WP2911	LAMC1; COL1A2; COL4A2; COL4A1; THBS1	7057; 1278; 3915; 1284; 1282
RhoA signaling pathway	45	45	5 (11.1%)	8.126e-05	0.000137823	PID	rhoa_pathway	CFL1; MSN; MYL2; RDX; EZR	5962; 4633; 7430; 1072; 4478
Valine, leucine and isoleucine degradation	49	49	5 (10.2%)	0.000122845	0.000206331	EHMN	Valine, leucine and isoleucine degradation	IVD; HADHB; HADHA; ACADM; HADH	3712; 3032; 3030; 34; 3033
Non-alcoholic fatty liver disease - Homo sapiens (human)	150	150	8 (5.3%)	0.000127486	0.000212069	KEGG	path:hsa04932	NDUFV2; NDUFV1; NDUFS6; NDUFS8; COX6B1; UQCRFS1; UQCRC2; COX6C	4723; 4726; 4728; 4729; 7385; 7386; 1340; 1345
Nonalcoholic fatty liver disease	155	155	8 (5.2%)	0.000159969	0.000263569	Wikipathways	WP4396	NDUFV2; NDUFV1; NDUFS6; NDUFS8; COX6B1; UQCRFS1; UQCRC2; COX6C	7386; 7385; 4729; 4728; 4726; 4723; 1340; 1345
Phenytoin (Antiarrhythmic) Action Pathway	82	82	6 (7.3%)	0.000165667	0.000270381	SMPDB	SMP00327	TNNT2; PDIA6; PDIA4; TPM1; TNNI1; PPIB	9601; 10130; 5479; 7135; 7139; 7168
ECM-receptor interaction - Homo sapiens (human)	88	88	6 (6.8%)	0.000244193	0.000391919	KEGG	path:hsa04512	THBS1; COL1A2; COL4A2; COL4A1; COL1A1; LAMC1	1277; 1282; 1284; 3915; 7057; 1278
Huntington disease - Homo sapiens (human)	306	306	11 (3.6%)	0.000244666	0.000391919	KEGG	path:hsa05016	NDUFV2; NDUFV1; SOD1; PSMD3; NDUFS6; NDUFS8; COX6B1; PSMB5; UQCRC2; UQCRFS1; COX6C	1340; 5693; 5709; 4726; 4728; 4729; 4723; 7385; 7386; 1345; 6647
Glutathione metabolism - Homo sapiens (human)	57	57	5 (8.8%)	0.00025308	0.000401677	KEGG	path:hsa00480	GSR; IDH2; PGD; GSTO1; G6PD	3418; 9446; 5226; 2539; 2936
Amyotrophic lateral sclerosis - Homo sapiens (human)	364	364	12 (3.3%)	0.000282833	0.000444819	KEGG	path:hsa05014	NDUFV2; NDUFV1; ANXA7; SOD1; PSMD3; NDUFS6; NDUFS8; COX6B1; UQCRFS1; UQCRC2; PSMB5; COX6C	310; 6647; 4723; 4726; 4728; 4729; 7385; 7386; 1340; 1345; 5693; 5709
Complement system	93	93	6 (6.5%)	0.0003298	0.000514012	Wikipathways	WP2806	CALR; ALB; C1QBP; THBS1; LAMC1; A2M	213; 7057; 811; 708; 2; 3915
Muscle contraction	174	174	8 (4.6%)	0.00035161	0.000543113	Reactome	R-HSA-397014	ACTN2; ANXA2; MYH7; TPM1; TNNT2; MYBPC3; TNNI1; MYL2	7139; 4625; 7168; 88; 4607; 302; 4633; 7135
Cellular responses to stress	554	553	15 (2.7%)	0.000405906	0.000621432	Reactome	R-HSA-2262752	RPS12; GSR; RPS23; SOD1; PRDX3; P4HB; RPS27A; ALB; PRDX2; PRDX5; RPL17; HBA1; COX6B1; HSPA9; COX6C	5034; 25824; 6647; 3313; 1340; 213; 6206; 7001; 6228; 2936; 3039; 1345; 6233; 6139; 10935
Cytoprotection by HMOX1	65	65	5 (7.7%)	0.00046846	0.000710908	Reactome	R-HSA-9707564	HBA1; COX6B1; RPS27A; ALB; COX6C	3039; 6233; 213; 1345; 1340
Cellular responses to external stimuli	569	568	15 (2.6%)	0.000536859	0.000807623	Reactome	R-HSA-8953897	RPS12; GSR; RPS23; SOD1; PRDX3; P4HB; RPS27A; ALB; PRDX2; PRDX5; RPL17; HBA1; COX6B1; HSPA9; COX6C	5034; 25824; 6647; 3313; 1340; 213; 6206; 7001; 6228; 2936; 3039; 1345; 6233; 6139; 10935
EGFR1	455	454	13 (2.9%)	0.000606745	0.000904887	NetPath	Pathway_EGFR1	ANXA2; HNRNPDL; SRI; ALB; TKT; DSP; ARF4; ALDOA; JUP; HSPE1; CFL1; TAGLN2; LDHA	9987; 6717; 213; 1832; 302; 8407; 378; 3939; 3336; 3728; 1072; 7086; 226
Folate Metabolism	69	69	5 (7.2%)	0.000617448	0.000912978	Wikipathways	WP176	HBA1; F2; ALB; SHMT2; SOD1	6647; 213; 6472; 3039; 2147
Eukaryotic Translation Elongation	105	105	6 (5.7%)	0.00063173	0.00092618	Reactome	R-HSA-156842	RPS12; RPS23; EEF1D; RPS27A; EEF1B2; RPL17	6206; 6228; 1933; 1936; 6139; 6233
Focal Adhesion	198	198	8 (4.0%)	0.00082649	0.00120154	Wikipathways	WP306	LAMC1; THBS1; COL1A2; COL4A2; COL4A1; COL1A1; MYL2; FLNC	7057; 4633; 2318; 1278; 3915; 1277; 1284; 1282
Focal adhesion - Homo sapiens (human)	201	201	8 (4.0%)	0.000911231	0.00131369	KEGG	path:hsa04510	FLNC; THBS1; MYL2; COL4A2; COL4A1; COL1A1; COL1A2; LAMC1	4633; 2318; 1277; 1282; 1284; 3915; 7057; 1278

## Sheet: microRNAs
MicroRNA target set over-representation analysis with 142 anthracycline-response genes
miRNA		set size	candidates	p-value	q-value	source	members_input_overlap	members_input_overlap_geneids
miR-615-3p		893	22 (2.5%)	5.82e-07	0.000984316	miRTarBase v8.0	RPS12; HSPA9; PABPC4; PRDX2; MSN; TPI1; MDH2; ANP32A; HADHA; PFKP; JUP; TAGLN2; P4HB; COL4A2; ALDOA; ALDOC; SHMT2; PSAP; EZR; UQCRFS1; IMMT; TUFM	6206; 8407; 226; 230; 6472; 4478; 5214; 8761; 4191; 10989; 7001; 3030; 7167; 7284; 7386; 3313; 1284; 7430; 5660; 5034; 3728; 8125
miR-1-3p		921	22 (2.4%)	9.4e-07	0.000984316	miRTarBase v8.0	PRDX2; CAP1; ANP32A; THBS1; PGD; TKT; TPM1; ARF4; JUP; TAGLN2; ANXA2; SRI; LGALS3BP; LGALS1; HADH; F2; GSTO1; CALR; G6PD; PPIB; FLNC; SUCLA2	2147; 8407; 2318; 302; 378; 6717; 811; 7001; 2539; 7057; 7086; 3033; 7168; 5226; 9446; 5479; 8803; 8125; 3728; 10487; 3956; 3959
miR-92a-3p		1407	28 (2.0%)	1.06e-06	0.000984316	miRTarBase v8.0	CKB; PSMD3; HADHA; CBR1; TKT; TMED9; THBS1; PFKM; ARHGDIA; GLO1; P4HB; ETFA; RPS23; UGDH; CTSB; PDIA4; EIF5A2; SUCLG2; SUCLG1; COL4A2; COL4A1; LAMC1; SHMT2; AK2; EZR; UQCRFS1; PPIB; TUFM	204; 396; 8801; 8802; 873; 1282; 1284; 9601; 1508; 3030; 1152; 2108; 2739; 7386; 3915; 5034; 5213; 5479; 54732; 5709; 6228; 6472; 7057; 7086; 7284; 7358; 7430; 56648
miR-1294		113	7 (6.2%)	2.01e-05	0.014007	miRTarBase v8.0	P4HB; CALU; RDX; CTSB; GLO1; PPIB; NUCB2	2739; 813; 4925; 5962; 5479; 5034; 1508
miR-23b-3p		322	11 (3.4%)	2.65e-05	0.0147395	miRTarBase v8.0	ECH1; PDIA6; PRDX3; RPS27A; PSAP; CAP1; ACAT1; LMAN2; ALDOA; UQCRFS1; UQCRC2	10935; 5660; 38; 6233; 10130; 10960; 7386; 226; 10487; 7385; 1891
miR-625-5p		227	9 (4.0%)	4.68e-05	0.021744	miRTarBase v8.0	CALR; PSAP; PSMD3; MSN; COL1A2; ARHGDIA; TAGLN2; GDI1; SHMT2	5660; 5709; 2664; 8407; 1278; 811; 6472; 4478; 396
miR-92a-2-5p		247	9 (3.6%)	8.97e-05	0.029709	miRTarBase v8.0	DDX39B; CALR; G6PD; PSAP; THBS1; MSN; NID1; CFL1; GDI1	5660; 1072; 2664; 4811; 7919; 811; 7057; 4478; 2539
miR-320a		584	14 (2.4%)	0.000104	0.029709	miRTarBase v8.0	RPS12; TPI1; CKB; AK2; CALR; PRDX3; CALU; ECH1; PFKM; MDH2; ANP32A; COX6B1; NPEPPS; HSPA9	6206; 4191; 5213; 10935; 811; 813; 7167; 1152; 204; 3313; 9520; 1340; 1891; 8125
miR-7110-5p		149	7 (4.7%)	0.000117	0.029709	miRTarBase v8.0	GSTO1; DDX39B; CALR; COL1A1; ARHGDIA; LAMC1; P4HB	9446; 7919; 1277; 811; 3915; 396; 5034
miR-6752-5p		149	7 (4.7%)	0.000117	0.029709	miRTarBase v8.0	GSTO1; DDX39B; CALR; COL1A1; ARHGDIA; LAMC1; P4HB	9446; 7919; 1277; 811; 3915; 396; 5034
miR-6842-5p		149	7 (4.7%)	0.000117	0.029709	miRTarBase v8.0	GSTO1; DDX39B; CALR; COL1A1; ARHGDIA; LAMC1; P4HB	9446; 7919; 1277; 811; 3915; 396; 5034
miR-4468		152	7 (4.6%)	0.000133	0.0308342	miRTarBase v8.0	AK2; CALR; TPI1; COL1A1; ALDOA; GDI1; CHMP4B	2664; 204; 226; 1277; 811; 128866; 7167
miR-3605-5p		108	6 (5.6%)	0.000147	0.0314014	miRTarBase v8.0	CALU; TPM1; COL1A1; COX6B1; GDI1; NUCB2	7168; 2664; 1277; 813; 1340; 4925
miR-6803-5p		111	6 (5.4%)	0.00017	0.0338877	miRTarBase v8.0	LAMC1; DDX39B; GSTO1; COL1A2; ARHGDIA; GDI1	2664; 9446; 7919; 1278; 3915; 396
miR-3146		274	9 (3.3%)	0.000196	0.0364016	miRDB v6.0	ANXA7; UGDH; CBR1; CAP1; DSP; RDX; EIF5A2; THBS1; COX6C	7358; 10487; 1345; 5962; 1832; 310; 56648; 7057; 873
miR-206		122	6 (4.9%)	0.000285	0.0466457	miRTarBase v8.0	PGD; ANXA2; SOD1; G6PD; TKT; PPIB	5226; 5479; 302; 7086; 6647; 2539
