# Supplementary material for: ConsensusPathDB 2022: molecular interactions update as a resource for network biology
Source: Nucleic Acids Res. 2021 Nov 25;50(D1):D587–95. doi: 10.1093/nar/gkab1128 (PMC8728246; doi:10.1093/nar/gkab1128)
Supplement: gkab1128_Supplemental_Files [file gkab1128_supplemental_files.zip › SupplementaryData2.xlsx]

## Sheet: GTEx liver genes
GTEX (50): 100 most highly expressed genes across 226 liver samples.
Gencode Id	Gene Symbol	Median TPM
ENSG00000198886.2	MT-ND4	58775.3
ENSG00000198899.2	MT-ATP6	51821.4
ENSG00000198712.1	MT-CO2	49563.6
ENSG00000198938.2	MT-CO3	44570.8
ENSG00000198804.2	MT-CO1	40518.9
ENSG00000198727.2	MT-CYB	31641.5
ENSG00000228253.1	MT-ATP8	29932.5
ENSG00000212907.2	MT-ND4L	26085.5
ENSG00000163631.16	ALB	25201.3
ENSG00000198763.3	MT-ND2	22892.2
ENSG00000198888.2	MT-ND1	20800.2
ENSG00000198840.2	MT-ND3	19264.4
ENSG00000210082.2	MT-RNR2	18805.5
ENSG00000257017.8	HP	12259.2
ENSG00000173432.10	SAA1	8842
ENSG00000229314.5	ORM1	8805.7
ENSG00000087086.14	FTL	7718
ENSG00000110245.11	APOC3	7599.7
ENSG00000171564.11	FGB	7351.9
ENSG00000198786.2	MT-ND5	6071.6
ENSG00000171557.16	FGG	5968.1
ENSG00000118137.9	APOA1	5952.2
ENSG00000197249.13	SERPINA1	5944.3
ENSG00000132693.12	CRP	5683.2
ENSG00000158874.11	APOA2	5517.3
ENSG00000171560.14	FGA	5497.7
ENSG00000248527.1	MTATP6P1	5440.8
ENSG00000198695.2	MT-ND6	5021.9
ENSG00000138207.13	RBP4	4153.5
ENSG00000228278.3	ORM2	3515.4
ENSG00000106927.11	AMBP	3209.1
ENSG00000130203.9	APOE	3181.8
ENSG00000091583.10	APOH	2969.2
ENSG00000211459.2	MT-RNR1	2946.7
ENSG00000130208.9	APOC1	2897.3
ENSG00000118271.9	TTR	2734.3
ENSG00000109072.13	VTN	2575.5
ENSG00000130649.9	CYP2E1	2550.9
ENSG00000136872.17	ALDOB	2547.2
ENSG00000110169.10	HPX	2000.5
ENSG00000134339.8	SAA2	1946.8
ENSG00000234906.9	APOC2	1789.5
ENSG00000125148.6	MT2A	1741.5
ENSG00000172482.4	AGXT	1731.7
ENSG00000132703.3	APCS	1626
ENSG00000091513.14	TF	1606
ENSG00000125730.16	C3	1605
ENSG00000055955.15	ITIH4	1601.4
ENSG00000196136.17	SERPINA3	1424.5
ENSG00000145192.12	AHSG	1346.3
ENSG00000159403.15	C1R	1267.3
ENSG00000169136.10	ATF5	1224.4
ENSG00000104760.16	FGL1	1215.9
ENSG00000125144.13	MT1G	1158.4
ENSG00000167711.13	SERPINF2	1119.2
ENSG00000243649.8	CFB	1114.9
ENSG00000149131.15	SERPING1	1081.6
ENSG00000117601.13	SERPINC1	1054.4
ENSG00000148965.9	SAA4	1024.2
ENSG00000135744.7	AGT	1007.4
ENSG00000158104.11	HPD	1002.3
ENSG00000089220.4	PEBP1	997.8
ENSG00000141753.6	IGFBP4	991.9
ENSG00000142089.15	IFITM3	991.3
ENSG00000145321.12	GC	968.1
ENSG00000187193.8	MT1X	903.2
ENSG00000142541.16	RPL13A	896.4
ENSG00000160862.12	AZGP1	826.6
ENSG00000231500.6	RPS18	816.5
ENSG00000196616.13	ADH1B	810.6
ENSG00000169738.7	DCXR	801.9
ENSG00000075624.13	ACTB	760.4
ENSG00000225630.1	MTND2P28	754.9
ENSG00000120885.21	CLU	751.3
ENSG00000151224.12	MAT1A	749.3
ENSG00000134240.11	HMGCS2	748.5
ENSG00000112306.7	RPS12	743.8
ENSG00000129988.5	LBP	742.1
ENSG00000163586.9	FABP1	739.5
ENSG00000214274.9	ANG	726.8
ENSG00000166710.17	B2M	671.2
ENSG00000162267.12	ITIH3	662.7
ENSG00000138115.13	CYP2C8	662.6
ENSG00000147403.16	RPL10	655.1
ENSG00000127884.4	ECHS1	654.1
ENSG00000106565.17	TMEM176B	642.3
ENSG00000166741.7	NNMT	642.2
ENSG00000002933.7	TMEM176A	621.9
ENSG00000072778.19	ACADVL	616
ENSG00000171236.9	LRG1	609.4
ENSG00000137818.11	RPLP1	608.3
ENSG00000180210.14	F2	599.6
ENSG00000182326.14	C1S	598.7
ENSG00000105697.7	HAMP	597.3
ENSG00000113905.4	HRG	596.2
ENSG00000130707.17	ASS1	595.5
ENSG00000100316.15	RPL3	579.8
ENSG00000142534.6	RPS11	578.4
ENSG00000159335.15	PTMS	567.2
ENSG00000105193.8	RPS16	553.6

## Sheet: Transcription factors
Transcription factor target set over-representation analysis with 100 most highly expressed liver genes.
transcription factor	target set	candidates contained	p-value	q-value	source	members_input_overlap	members_input_overlap_geneids
NR2F1	9	3 (33.3%)	0.000297	0.00712	TRRUST v2	APOC3; APOA2; SERPINC1	462; 336; 345
HNF4A	45	5 (11.1%)	0.000611	0.00733	TRRUST v2	CYP2C8; APOC3; APOA1; APOA2; SERPINC1	1558; 462; 335; 336; 345
CEBPB	59	5 (8.5%)	0.00213	0.0145	TRRUST v2	CRP; HP; ALB; SAA2; SAA1	6288; 6289; 3240; 213; 1401
NR2F6	5	2 (40.0%)	0.00241	0.0145	TRRUST v2	APOC3; APOA2	336; 345
STAT3	140	7 (5.0%)	0.00572	0.0223	TRRUST v2	CRP; HAMP; CFB; HP; FGL1; SAA1; FGG	629; 6288; 3240; 2266; 2267; 1401; 57817
HNF1A	26	3 (11.5%)	0.00761	0.0223	TRRUST v2	CRP; ALB; FABP1	2168; 1401; 213
CEBPA	51	4 (7.8%)	0.0081	0.0223	TRRUST v2	ALB; HAMP; SAA1; SERPINC1	6288; 462; 213; 57817
PPARGC1A	9	2 (22.2%)	0.00835	0.0223	TRRUST v2	ALDOB; APOC3	229; 345
TFCP2	9	2 (22.2%)	0.00835	0.0223	TRRUST v2	TF; FGA	2243; 7018
