# Supplementary material for: ConsensusPathDB 2022: molecular interactions update as a resource for network biology
Source: Nucleic Acids Res. 2021 Nov 25;50(D1):D587–95. doi: 10.1093/nar/gkab1128 (PMC8728246; doi:10.1093/nar/gkab1128)
Supplement: gkab1128_Supplemental_Files [file gkab1128_supplemental_files.zip › SupplementaryData3.xlsx]

## Sheet: Cancer genes
KEGG "Pathways in cancer" network genes (ID 05200 N)
DCC
CASP3
CASP9
APPL1
CDH1
CTNNB1
CTNNA3
CTNNA1
CTNNA2
AXIN1
AXIN2
APC
APC2
GSK3B
TCF7
TCF7L1
TCF7L2
LEF1
BIRC5
MYC
CCND1
WNT1
WNT2
WNT2B
WNT3
WNT3A
WNT4
WNT5A
WNT5B
WNT6
WNT7A
WNT7B
WNT8A
WNT8B
WNT9A
WNT9B
WNT10B
WNT10A
WNT11
WNT16
FZD1
FZD7
FZD2
FZD3
FZD4
FZD5
FZD8
FZD6
FZD10
FZD9
LRP5
LRP6
DVL3
DVL2
DVL1
FRAT1
FRAT2
F2
AGT
F2R
F2RL3
LPAR1
LPAR2
LPAR3
LPAR4
LPAR5
LPAR6
AGTR1
GNA12
GNA13
ARHGEF12
ARHGEF11
ARHGEF1
PLEKHG5
RHOA
ROCK1
ROCK2
CXCL12
CXCR4
GNAI1
GNAI3
GNAI2
PTGER1
PTGER2
PTGER3
PTGER4
GNAS
ADCY1
ADCY2
ADCY3
ADCY4
ADCY5
ADCY6
ADCY7
ADCY8
ADCY9
PRKACA
PRKACB
PRKACG
GNB1
GNB2
GNB3
GNB4
GNB5
GNG2
GNG3
GNG4
GNG5
GNG7
GNG8
GNG10
GNG11
GNG12
GNG13
GNGT1
GNGT2
COL4A2
COL4A4
COL4A6
COL4A1
COL4A5
COL4A3
LAMA1
LAMA2
LAMA3
LAMA5
LAMA4
LAMB1
LAMB2
LAMB3
LAMB4
LAMC1
LAMC2
LAMC3
FN1
ITGA2
ITGA2B
ITGA3
ITGA6
ITGAV
ITGB1
PTK2
PIK3CA
PIK3CD
PIK3CB
PIK3R1
PIK3R2
PIK3R3
PTEN
NKX3-1
AKT1
AKT2
AKT3
CHUK
IKBKB
IKBKG
NFKBIA
NFKB1
NFKB2
RELA
PTGS2
NOS2
BCL2
BIRC2
BIRC3
XIAP
BIRC7
BCL2L1
TRAF1
TRAF2
TRAF3
TRAF4
TRAF5
TRAF6
MTOR
RPS6KB1
RPS6KB2
BAD
FOXO1
MDM2
TP53
CDKN1B
CDKN1A
BCR
ABL1
CRK
CRKL
CBL
STAT5A
STAT5B
PIM1
PIM2
KNG1
EDN1
BDKRB1
BDKRB2
EDNRA
EDNRB
GNAQ
GNA11
PLCB1
PLCB2
PLCB3
PLCB4
PRKCA
PRKCB
PRKCG
IL2
IL3
IL4
IL5
IL6
IL7
IL12A
IL12B
IL13
IL15
IL23A
EPO
IFNA1
IFNA2
IFNA4
IFNA5
IFNA6
IFNA7
IFNA8
IFNA10
IFNA13
IFNA14
IFNA16
IFNA17
IFNA21
IFNG
IL2RA
IL2RB
IL2RG
IL3RA
IL4R
CSF2RB
IL5RA
IL6R
IL6ST
IL7R
IL12RB1
IL12RB2
IL13RA1
IL15RA
IL23R
EPOR
IFNAR1
IFNAR2
IFNGR1
IFNGR2
EML4
ALK
RASGRP1
RASGRP2
RASGRP3
RASGRP4
JAK1
JAK2
JAK3
STAT3
STAT1
STAT2
STAT4
STAT6
VEGFA
VEGFB
PGF
VEGFC
VEGFD
TGFA
EGF
EGFR
ERBB2
PDGFA
PDGFB
PDGFRA
PDGFRB
IGF1
IGF2
IGF1R
KITLG
KIT
FLT3LG
FLT3
HGF
MET
FGF1
FGF2
FGF3
FGF4
FGF17
FGF6
FGF7
FGF8
FGF9
FGF10
FGF16
FGF5
FGF18
FGF20
FGF22
FGF19
FGF21
FGF23
FGFR1
FGFR2
FGFR3
FGFR4
GRB2
SOS1
SOS2
HRAS
KRAS
NRAS
ARAF
BRAF
RAF1
MAP2K1
MAP2K2
MAPK1
MAPK3
JUN
FOS
ETS1
MMP1
MMP2
MMP9
CXCL8
CDK4
RPS6KA5
RET
CCDC6
NCOA4
NTRK1
TPM3
TPR
TFG
RASSF1
RASSF5
STK4
DAPK1
DAPK3
DAPK2
PLCG1
PLCG2
ELK1
CALML3
CALM2
CALM3
CALM1
CALML6
CALML5
CALML4
CAMK2A
CAMK2D
CAMK2B
CAMK2G
RALGDS
RALA
RALB
RALBP1
CDC42
RAC1
RAC2
RAC3
PLD1
PLD2
MAPK8
MAPK10
MAPK9
PAX8
PPARG
RXRA
RXRB
RXRG
RARB
ESR1
ESR2
NCOA1
NCOA3
SP1
PPARD
JUP
ZBTB16
RARA
CCNA2
CCNA1
PML
RUNX1
RUNX1T1
SPI1
CEBPA
CSF2RA
CSF3R
CSF1R
CDKN2A
E2F1
E2F2
E2F3
MAX
ZBTB17
CDKN2B
CDK6
CCND2
CCND3
CKS1B
CKS2
SKP1
CUL1
RBX1
SKP2
CDK2
CCNE1
CCNE2
RB1
GADD45A
GADD45B
GADD45G
BAX
BAK1
DDB2
POLK
TERT
TERC
MITF
TGFB1
TGFB2
TGFB3
TGFBR1
TGFBR2
SMAD2
SMAD3
SMAD4
MECOM
CTBP1
CTBP2
HDAC1
HDAC2
MLH1
MSH2
MSH3
MSH6
BRCA2
RAD51
FASLG
FAS
FADD
CASP8
BID
PMAIP1
BBC3
BCL2L11
CYCS
APAF1
CASP7
KEAP1
NFE2L2
HMOX1
NQO1
GSTA5
GSTA2
GSTA4
GSTO2
GSTM4
GSTT2
GSTT1
GSTM3
MGST1
MGST3
GSTM1
GSTM5
MGST2
GSTA1
GSTM2
GSTA3
GSTO1
GSTT2B
GSTP1
TXNRD1
TXNRD3
TXNRD2
VHL
ELOC
ELOB
CUL2
EGLN1
EGLN3
EGLN2
FH
HIF1A
EPAS1
ARNT
ARNT2
CREBBP
EP300
SLC2A1
JAG1
JAG2
DLL3
DLL1
DLL4
NOTCH1
NOTCH2
NOTCH3
NOTCH4
HES1
HES5
HEYL
HEY1
HEY2
FLT4
SHH
PTCH1
SMO
KIF7
SUFU
GLI1
GLI2
GLI3
BMP2
BMP4
HHIP
PTCH2
AR
HSP90AA1
HSP90AB1
HSP90B1
KLK3

## Sheet: Enhancer Over-representation
Over-representation of enhancer - target gene sets with respect to KEGG's "Pathways in cancer" network (ID 05200 N)
cell line	enhancer_chr	enhancer_start	enhancer_end	source	p-value	q-value
Mesendoderm	chr1	110283130	110283570	EnhancerAtlas v2.0	1.72591e-08	5.95701e-05
Ovary	chr1	110201730	110203780	EnhancerAtlas v2.0	1.72591e-08	5.95701e-05
H9	chr1	110282120	110282450	EnhancerAtlas v2.0	1.72591e-08	5.95701e-05
Ovary	chr1	110299790	110300100	EnhancerAtlas v2.0	3.39758e-08	5.95701e-05
Ovary	chr1	110300680	110300930	EnhancerAtlas v2.0	3.39758e-08	5.95701e-05
Fetal_muscle_leg	chr1	110283130	110283570	EnhancerAtlas v2.0	3.39758e-08	5.95701e-05
CD20+	chr1	110211120	110211540	EnhancerAtlas v2.0	3.39758e-08	5.95701e-05
SGBS_adipocyte	chr1	110230530	110230790	EnhancerAtlas v2.0	3.39758e-08	5.95701e-05
Ovary	chr1	110233840	110235820	EnhancerAtlas v2.0	3.39758e-08	5.95701e-05
CD20+	chr1	110210770	110211040	EnhancerAtlas v2.0	3.39758e-08	5.95701e-05
BJ	chr1	110282120	110282450	EnhancerAtlas v2.0	3.39758e-08	5.95701e-05
Fetal_small_intestine	chr1	110283130	110283570	EnhancerAtlas v2.0	3.39758e-08	5.95701e-05
BJ	chr1	110282530	110282860	EnhancerAtlas v2.0	3.39758e-08	5.95701e-05
Mesendoderm	chr1	110282120	110282450	EnhancerAtlas v2.0	6.21067e-08	7.07798e-05
SK-N-SH	chr1	110282530	110282860	EnhancerAtlas v2.0	6.21067e-08	7.07798e-05
CD8+	chr1	110283130	110283570	EnhancerAtlas v2.0	6.21067e-08	7.07798e-05
SK-N-SH	chr1	110210770	110211040	EnhancerAtlas v2.0	6.21067e-08	7.07798e-05
H9	chr1	110283130	110283570	EnhancerAtlas v2.0	6.21067e-08	7.07798e-05
Fetal_muscle_leg	chr1	110210770	110211040	EnhancerAtlas v2.0	6.21067e-08	7.07798e-05
SK-N-SH	chr1	110282120	110282450	EnhancerAtlas v2.0	6.21067e-08	7.07798e-05
HFF	chr1	110593030	110593570	EnhancerAtlas v2.0	1.0698e-07	0.000106017
HFF	chr1	110644560	110645670	EnhancerAtlas v2.0	1.0698e-07	0.000106017
SK-N-SH	chr1	110283130	110283570	EnhancerAtlas v2.0	1.0698e-07	0.000106017
HFF	chr1	110694590	110695390	EnhancerAtlas v2.0	1.755e-07	0.000148154
IMR90	chr1	110233840	110235820	EnhancerAtlas v2.0	1.755e-07	0.000148154
HEK293T	chr1	110210770	110211040	EnhancerAtlas v2.0	1.755e-07	0.000148154
HFF	chr1	110629130	110630100	EnhancerAtlas v2.0	1.755e-07	0.000148154
HFF	chr1	110577440	110579620	EnhancerAtlas v2.0	2.76392e-07	0.000190903
HFF	chr1	110625990	110627800	EnhancerAtlas v2.0	2.76392e-07	0.000190903
CD14+	chr1	110116660	110118310	EnhancerAtlas v2.0	2.76392e-07	0.000190903
hMADS-3	chr1	110282530	110282860	EnhancerAtlas v2.0	2.76392e-07	0.000190903
Jurkat	chr1	109546080	109547210	EnhancerAtlas v2.0	2.76392e-07	0.000190903
Fetal_spinal_cord	chr1	110283130	110283570	EnhancerAtlas v2.0	2.76392e-07	0.000190903
Fetal_stomach	chr1	110304400	110306440	EnhancerAtlas v2.0	4.20449e-07	0.000253911
Fetal_small_intestine	chr1	110304400	110306440	EnhancerAtlas v2.0	4.20449e-07	0.000253911
FT33	chr1	110201730	110203780	EnhancerAtlas v2.0	5.12434e-07	0.000253911
HUVEC	chr1	110201730	110203780	EnhancerAtlas v2.0	5.12434e-07	0.000253911
CD34+	chr1	110082580	110085040	EnhancerAtlas v2.0	5.12434e-07	0.000253911
SGBS_adipocyte	chr1	110528170	110530600	EnhancerAtlas v2.0	5.12434e-07	0.000253911
Mesendoderm	chr1	110325100	110327060	EnhancerAtlas v2.0	5.12434e-07	0.000253911
Fetal_stomach	chr1	110199050	110199330	EnhancerAtlas v2.0	5.12434e-07	0.000253911
NHLF	chr1	110282530	110282860	EnhancerAtlas v2.0	5.12434e-07	0.000253911
HSMM	chr1	110282530	110282860	EnhancerAtlas v2.0	5.12434e-07	0.000253911
CD8+	chr1	110282530	110282860	EnhancerAtlas v2.0	5.12434e-07	0.000253911
HFF	chr1	110835130	110835620	EnhancerAtlas v2.0	5.12434e-07	0.000253911
GM19099	chr1	110026700	110028680	EnhancerAtlas v2.0	5.12434e-07	0.000253911
Fetal_stomach	chr1	110283130	110283570	EnhancerAtlas v2.0	6.2078e-07	0.00026697
Fetal_stomach	chr1	110282530	110282860	EnhancerAtlas v2.0	6.2078e-07	0.00026697
KB	chr1	110283130	110283570	EnhancerAtlas v2.0	6.2078e-07	0.00026697
H1	chr1	110283130	110283570	EnhancerAtlas v2.0	6.2078e-07	0.00026697
HepG2	chr1	110304400	110306440	EnhancerAtlas v2.0	6.2078e-07	0.00026697
IMR90	chr1	110304400	110306440	EnhancerAtlas v2.0	6.2078e-07	0.00026697
H1	chr1	110282530	110282860	EnhancerAtlas v2.0	6.2078e-07	0.00026697
H1	chr1	110116660	110118310	EnhancerAtlas v2.0	8.93065e-07	0.000301219
CD14+	chr1	110283130	110283570	EnhancerAtlas v2.0	8.93065e-07	0.000301219
melanoma	chr1	110591350	110591730	EnhancerAtlas v2.0	8.93065e-07	0.000301219
melanoma	chr1	110591860	110592080	EnhancerAtlas v2.0	8.93065e-07	0.000301219
IMR90	chr1	110152090	110152660	EnhancerAtlas v2.0	8.93065e-07	0.000301219
hMADS-3	chr1	110625990	110627800	EnhancerAtlas v2.0	9.2508e-07	0.000301219
hMADS-3	chr1	110599030	110600960	EnhancerAtlas v2.0	9.2508e-07	0.000301219
Ovary	chr1	110300490	110300560	EnhancerAtlas v2.0	9.2508e-07	0.000301219
SGBS_adipocyte	chr1	110533900	110534460	EnhancerAtlas v2.0	9.2508e-07	0.000301219
SGBS_adipocyte	chr1	110625990	110627800	EnhancerAtlas v2.0	9.2508e-07	0.000301219
GM19099	chr1	110230870	110231290	EnhancerAtlas v2.0	9.2508e-07	0.000301219
Astrocyte	chr1	110171120	110171260	EnhancerAtlas v2.0	9.2508e-07	0.000301219
NB4	chr1	110199050	110199330	EnhancerAtlas v2.0	9.2508e-07	0.000301219
Mesendoderm	chr1	110230530	110230790	EnhancerAtlas v2.0	9.2508e-07	0.000301219
HSMM	chr1	110283130	110283570	EnhancerAtlas v2.0	9.2508e-07	0.000301219
HFF	chr1	110849770	110851540	EnhancerAtlas v2.0	9.2508e-07	0.000301219
Fetal_small_intestine	chr6	52893110	52893900	EnhancerAtlas v2.0	9.2508e-07	0.000301219
Osteoblast	chr1	110051620	110052040	EnhancerAtlas v2.0	1.25581e-06	0.000392104
CD14+	chr1	110282530	110282860	EnhancerAtlas v2.0	1.25581e-06	0.000392104
HFF	chr1	110528170	110530600	EnhancerAtlas v2.0	1.25581e-06	0.000392104
melanoma	chr1	110283130	110283570	EnhancerAtlas v2.0	1.73057e-06	0.000469583
HFF	chr1	110469370	110471470	EnhancerAtlas v2.0	1.73057e-06	0.000469583
HFF	chr1	110453680	110455730	EnhancerAtlas v2.0	1.73057e-06	0.000469583
HFF	chr1	110457000	110458250	EnhancerAtlas v2.0	1.73057e-06	0.000469583
IMR90	chr1	110283130	110283570	EnhancerAtlas v2.0	1.73057e-06	0.000469583
KB	chr1	110282530	110282860	EnhancerAtlas v2.0	1.73057e-06	0.000469583
HFF	chr1	110341890	110342730	EnhancerAtlas v2.0	1.73057e-06	0.000469583
melanoma	chr1	110199410	110199830	EnhancerAtlas v2.0	1.73057e-06	0.000469583
Keratinocyte	chr1	110036910	110037140	EnhancerAtlas v2.0	1.73057e-06	0.000469583
HFF	chr1	110501780	110503710	EnhancerAtlas v2.0	1.73057e-06	0.000469583
CD14+	chr1	110210770	110211040	EnhancerAtlas v2.0	1.73057e-06	0.000469583
HFF	chr1	110511690	110513320	EnhancerAtlas v2.0	2.34226e-06	0.000561969
IMR90	chr1	110282530	110282860	EnhancerAtlas v2.0	2.34226e-06	0.000561969
melanoma	chr1	110282530	110282860	EnhancerAtlas v2.0	2.34226e-06	0.000561969
HFF	chr1	110325100	110327060	EnhancerAtlas v2.0	2.34226e-06	0.000561969
melanoma	chr1	110528170	110530600	EnhancerAtlas v2.0	2.34226e-06	0.000561969
melanoma	chr1	110577440	110579620	EnhancerAtlas v2.0	2.34226e-06	0.000561969
melanoma	chr1	110199050	110199330	EnhancerAtlas v2.0	2.34226e-06	0.000561969
IMR90	chr1	110210770	110211040	EnhancerAtlas v2.0	2.34226e-06	0.000561969
CD14+	chr1	110051620	110052040	EnhancerAtlas v2.0	2.34226e-06	0.000561969
H1	chr1	110036910	110037140	EnhancerAtlas v2.0	2.34226e-06	0.000561969
hMADS-3	chr1	110199050	110199330	EnhancerAtlas v2.0	2.34226e-06	0.000561969
U2OS	chr1	110171120	110171260	EnhancerAtlas v2.0	2.49876e-06	0.000581165
IMR90	chr1	110199050	110199330	EnhancerAtlas v2.0	2.49876e-06	0.000581165
Mesendoderm	chr1	110271280	110272300	EnhancerAtlas v2.0	2.49876e-06	0.000581165
HFF	chr1	110503930	110504500	EnhancerAtlas v2.0	3.1193e-06	0.000670737
HFF	chr1	110282530	110282860	EnhancerAtlas v2.0	3.1193e-06	0.000670737
HFF	chr1	110283130	110283570	EnhancerAtlas v2.0	3.1193e-06	0.000670737
HFF	chr1	110009520	110009680	EnhancerAtlas v2.0	3.1193e-06	0.000670737
melanoma	chr1	110036910	110037140	EnhancerAtlas v2.0	3.1193e-06	0.000670737
HFF	chr1	110091460	110093890	EnhancerAtlas v2.0	3.1193e-06	0.000670737
hMADS-3	chr1	109915540	109916730	EnhancerAtlas v2.0	3.1193e-06	0.000670737
LNCaP-abl	chr1	110026700	110028680	EnhancerAtlas v2.0	3.1193e-06	0.000670737
hMADS-3	chr1	110577440	110579620	EnhancerAtlas v2.0	3.82752e-06	0.000785952
HFF	chr1	110777290	110779520	EnhancerAtlas v2.0	3.82752e-06	0.000785952
Skeletal_muscle	chr1	110018330	110019390	EnhancerAtlas v2.0	3.82752e-06	0.000785952
Fetal_stomach	chr1	110230530	110230790	EnhancerAtlas v2.0	3.82752e-06	0.000785952
SK-N-SH	chr1	110211120	110211540	EnhancerAtlas v2.0	3.82752e-06	0.000785952
IMR90	chr1	110282120	110282450	EnhancerAtlas v2.0	4.09394e-06	0.00079079
KB	chr1	110282120	110282450	EnhancerAtlas v2.0	4.09394e-06	0.00079079
IMR90	chr1	110211120	110211540	EnhancerAtlas v2.0	4.09394e-06	0.00079079
CD14+	chr1	110211120	110211540	EnhancerAtlas v2.0	4.09394e-06	0.00079079
HFF	chr1	110009760	110011080	EnhancerAtlas v2.0	4.09394e-06	0.00079079
hMADS-3	chr1	109923430	109925560	EnhancerAtlas v2.0	4.09394e-06	0.00079079
hMADS-3	chr1	109925680	109926390	EnhancerAtlas v2.0	4.09394e-06	0.00079079
melanoma	chr1	110282120	110282450	EnhancerAtlas v2.0	5.30244e-06	0.00098259
HFF	chr1	110282120	110282450	EnhancerAtlas v2.0	5.30244e-06	0.00098259
HFF	chr1	110036910	110037140	EnhancerAtlas v2.0	5.30244e-06	0.00098259
H1	chr1	110026700	110028680	EnhancerAtlas v2.0	5.30244e-06	0.00098259
LNCaP-abl	chr1	110036910	110037140	EnhancerAtlas v2.0	5.30244e-06	0.00098259
HSMM	chr1	110210770	110211040	EnhancerAtlas v2.0	5.65353e-06	0.000983671
SK-N-SH_RA	chr1	110729780	110732140	EnhancerAtlas v2.0	5.65353e-06	0.000983671
U2OS	chr1	110282530	110282860	EnhancerAtlas v2.0	5.65353e-06	0.000983671
U2OS	chr1	110283130	110283570	EnhancerAtlas v2.0	5.65353e-06	0.000983671
HepG2	chr1	110283130	110283570	EnhancerAtlas v2.0	5.65353e-06	0.000983671
H1	chr1	110082580	110085040	EnhancerAtlas v2.0	5.65353e-06	0.000983671
LNCaP-abl	chr1	110283130	110283570	EnhancerAtlas v2.0	5.65353e-06	0.000983671
CD34+	chr1	110255320	110255740	EnhancerAtlas v2.0	5.65353e-06	0.000983671
HFF	chr1	109966580	109968920	EnhancerAtlas v2.0	6.78531e-06	0.00109686
HFF	chr1	110199050	110199330	EnhancerAtlas v2.0	6.78531e-06	0.00109686
HFF	chr1	110210770	110211040	EnhancerAtlas v2.0	6.78531e-06	0.00109686
melanoma	chr1	110026700	110028680	EnhancerAtlas v2.0	6.78531e-06	0.00109686
IMR90	chr1	110026700	110028680	EnhancerAtlas v2.0	6.78531e-06	0.00109686
HFF	chr1	109617690	109618540	EnhancerAtlas v2.0	6.78531e-06	0.00109686
HFF	chr1	109740280	109740600	EnhancerAtlas v2.0	6.78531e-06	0.00109686
HFF	chr1	109740700	109741190	EnhancerAtlas v2.0	6.78531e-06	0.00109686
HFF	chr1	109635640	109637030	EnhancerAtlas v2.0	6.78531e-06	0.00109686
HFF	chr1	109643240	109645270	EnhancerAtlas v2.0	6.78531e-06	0.00109686
Myotube	chr1	110304400	110306440	EnhancerAtlas v2.0	8.09768e-06	0.0012729
HepG2	chr1	110210770	110211040	EnhancerAtlas v2.0	8.09768e-06	0.0012729
NB4	chr1	110304400	110306440	EnhancerAtlas v2.0	8.09768e-06	0.0012729
CD14+	chr1	110233840	110235820	EnhancerAtlas v2.0	8.09768e-06	0.0012729
HFF	chr1	109824680	109825130	EnhancerAtlas v2.0	8.5875e-06	0.0013049
HFF	chr1	109738680	109740090	EnhancerAtlas v2.0	8.5875e-06	0.0013049
IMR90	chr1	110036910	110037140	EnhancerAtlas v2.0	8.5875e-06	0.0013049
IMR90	chr1	110051620	110052040	EnhancerAtlas v2.0	8.5875e-06	0.0013049
HFF	chr1	109633500	109635510	EnhancerAtlas v2.0	8.5875e-06	0.0013049
KB	chr1	110051620	110052040	EnhancerAtlas v2.0	1.07586e-05	0.0016133
HFF	chr1	109825200	109825300	EnhancerAtlas v2.0	1.07586e-05	0.0016133
Myotube	chr1	110283130	110283570	EnhancerAtlas v2.0	1.12965e-05	0.00162963
Osteoblast	chr1	110036910	110037140	EnhancerAtlas v2.0	1.12965e-05	0.00162963
melanoma	chr1	110719360	110720600	EnhancerAtlas v2.0	1.12965e-05	0.00162963
melanoma	chr1	110663350	110664360	EnhancerAtlas v2.0	1.12965e-05	0.00162963
HepG2	chr1	110282530	110282860	EnhancerAtlas v2.0	1.12965e-05	0.00162963
GM12878	chr1	110036910	110037140	EnhancerAtlas v2.0	1.12965e-05	0.00162963
HFF	chr1	109756750	109757160	EnhancerAtlas v2.0	1.33531e-05	0.00190224
hMADS-3	chr1	109825360	109825680	EnhancerAtlas v2.0	1.33531e-05	0.00190224
H1	chr1	110116410	110116510	EnhancerAtlas v2.0	1.54026e-05	0.0021277
Myotube	chr1	110282530	110282860	EnhancerAtlas v2.0	1.54026e-05	0.0021277
melanoma	chr1	110679170	110680600	EnhancerAtlas v2.0	1.54026e-05	0.0021277
SGBS_adipocyte	chr1	110230870	110231290	EnhancerAtlas v2.0	1.54026e-05	0.0021277
LHCN-M2	chr1	109966580	109968920	EnhancerAtlas v2.0	1.54026e-05	0.0021277
HFF	chr1	110230530	110230790	EnhancerAtlas v2.0	1.64306e-05	0.00224253
HFF	chr1	109825360	109825680	EnhancerAtlas v2.0	1.64306e-05	0.00224253
Keratinocyte	chr1	109966580	109968920	EnhancerAtlas v2.0	2.05846e-05	0.00257793
H1	chr1	110149060	110151250	EnhancerAtlas v2.0	2.05846e-05	0.00257793
CD8+	chr1	110036910	110037140	EnhancerAtlas v2.0	2.05846e-05	0.00257793
H1	chr1	110210770	110211040	EnhancerAtlas v2.0	2.05846e-05	0.00257793
H1	chr1	110211120	110211540	EnhancerAtlas v2.0	2.05846e-05	0.00257793
H1	chr1	110230530	110230790	EnhancerAtlas v2.0	2.05846e-05	0.00257793
Fetal_stomach	chr1	110036910	110037140	EnhancerAtlas v2.0	2.05846e-05	0.00257793
melanoma	chr1	110694590	110695390	EnhancerAtlas v2.0	2.05846e-05	0.00257793
melanoma	chr1	110729780	110732140	EnhancerAtlas v2.0	2.05846e-05	0.00257793
melanoma	chr1	110732250	110733490	EnhancerAtlas v2.0	2.05846e-05	0.00257793
melanoma	chr1	110590740	110591250	EnhancerAtlas v2.0	2.05846e-05	0.00257793
melanoma	chr1	110501780	110503710	EnhancerAtlas v2.0	2.05846e-05	0.00257793
SGBS_adipocyte	chr1	109927360	109929550	EnhancerAtlas v2.0	2.05846e-05	0.00257793
HepG2	chr1	110282120	110282450	EnhancerAtlas v2.0	2.05846e-05	0.00257793
SGBS_adipocyte	chr1	110036910	110037140	EnhancerAtlas v2.0	2.05846e-05	0.00257793
hMADS-3	chr1	110425690	110427850	EnhancerAtlas v2.0	2.28643e-05	0.00274287
CD4+	chr1	110201730	110203780	EnhancerAtlas v2.0	2.28643e-05	0.00274287
hMADS-3	chr1	110358770	110359630	EnhancerAtlas v2.0	2.28643e-05	0.00274287
K562	chr1	110304400	110306440	EnhancerAtlas v2.0	2.28643e-05	0.00274287
Osteoblast	chr1	110282530	110282860	EnhancerAtlas v2.0	2.28643e-05	0.00274287
Osteoblast	chr1	110283130	110283570	EnhancerAtlas v2.0	2.28643e-05	0.00274287
PC3	chr1	110304400	110306440	EnhancerAtlas v2.0	2.28643e-05	0.00274287
CD34+	chr1	109863910	109864970	EnhancerAtlas v2.0	2.28643e-05	0.00274287
U2OS	chr1	110026700	110028680	EnhancerAtlas v2.0	2.70275e-05	0.00320853
CD14+	chr1	110282120	110282450	EnhancerAtlas v2.0	2.70275e-05	0.00320853
HFF	chr1	110026700	110028680	EnhancerAtlas v2.0	2.92342e-05	0.00345251
FT33	chr1	109915540	109916730	EnhancerAtlas v2.0	3.49328e-05	0.00393607
SK-N-SH_RA	chr1	110036910	110037140	EnhancerAtlas v2.0	3.49328e-05	0.00393607
KB	chr1	110026700	110028680	EnhancerAtlas v2.0	3.49328e-05	0.00393607
SGBS_adipocyte	chr1	109966580	109968920	EnhancerAtlas v2.0	3.49328e-05	0.00393607
HFF	chr1	110437560	110439820	EnhancerAtlas v2.0	3.49328e-05	0.00393607
melanoma	chr1	110536180	110538550	EnhancerAtlas v2.0	3.49328e-05	0.00393607
melanoma	chr1	109966580	109968920	EnhancerAtlas v2.0	3.49328e-05	0.00393607
Fetal_small_intestine	chr1	110282530	110282860	EnhancerAtlas v2.0	3.54009e-05	0.00393607
CD20+	chr1	110211610	110211910	EnhancerAtlas v2.0	3.54009e-05	0.00393607
SK-N-SH_RA	chr1	110174680	110176550	EnhancerAtlas v2.0	3.54009e-05	0.00393607
Fetal_spinal_cord	chr1	110282530	110282860	EnhancerAtlas v2.0	3.54009e-05	0.00393607
U2OS	chr1	110199050	110199330	EnhancerAtlas v2.0	3.54009e-05	0.00393607
melanoma	chr1	110051620	110052040	EnhancerAtlas v2.0	4.45182e-05	0.00483192
H1	chr1	109910100	109912150	EnhancerAtlas v2.0	4.45182e-05	0.00483192
KB	chr1	109966580	109968920	EnhancerAtlas v2.0	4.45182e-05	0.00483192
HFF	chr1	110098210	110098920	EnhancerAtlas v2.0	4.45182e-05	0.00483192
HFF	chr1	110211120	110211540	EnhancerAtlas v2.0	4.45182e-05	0.00483192
CD34+	chr1	110026700	110028680	EnhancerAtlas v2.0	5.23206e-05	0.00523045
Mesendoderm	chr1	110577440	110579620	EnhancerAtlas v2.0	5.23206e-05	0.00523045
NB4	chr1	110201730	110203780	EnhancerAtlas v2.0	5.23206e-05	0.00523045
CD8+	chr1	110201730	110203780	EnhancerAtlas v2.0	5.23206e-05	0.00523045
NB4	chr1	110026700	110028680	EnhancerAtlas v2.0	5.23206e-05	0.00523045
hMADS-3	chr1	110368950	110369440	EnhancerAtlas v2.0	5.23206e-05	0.00523045
hMADS-3	chr1	110374920	110376460	EnhancerAtlas v2.0	5.23206e-05	0.00523045
U2OS	chr1	110171430	110171730	EnhancerAtlas v2.0	5.23206e-05	0.00523045
SK-N-SH_RA	chr1	110605480	110607200	EnhancerAtlas v2.0	5.23206e-05	0.00523045
SK-N-SH_RA	chr1	110282530	110282860	EnhancerAtlas v2.0	5.23206e-05	0.00523045
Osteoblast	chr1	110282120	110282450	EnhancerAtlas v2.0	5.23206e-05	0.00523045
Hela-S3	chr1	110201730	110203780	EnhancerAtlas v2.0	5.23206e-05	0.00523045
SK-N-SH_RA	chr1	110026700	110028680	EnhancerAtlas v2.0	5.23206e-05	0.00523045
hMADS-3	chr1	110503930	110504500	EnhancerAtlas v2.0	5.23206e-05	0.00523045
GM12878	chr1	110026700	110028680	EnhancerAtlas v2.0	5.23206e-05	0.00523045
Keratinocyte	chr9	21802780	21805220	EnhancerAtlas v2.0	5.23206e-05	0.00523045
Fetal_stomach	chr6	52859060	52860040	EnhancerAtlas v2.0	5.23206e-05	0.00523045
Fetal_small_intestine	chr6	52878780	52880580	EnhancerAtlas v2.0	5.23206e-05	0.00523045
HFF	chr1	109910100	109912150	EnhancerAtlas v2.0	5.60179e-05	0.00545648
SGBS_adipocyte	chr1	109930960	109931860	EnhancerAtlas v2.0	5.60179e-05	0.00545648
FT33	chr1	109923430	109925560	EnhancerAtlas v2.0	5.60179e-05	0.00545648
Myotube	chr1	110036910	110037140	EnhancerAtlas v2.0	5.60179e-05	0.00545648
hMADS-3	chr1	110036910	110037140	EnhancerAtlas v2.0	5.60179e-05	0.00545648
CD14+	chr1	110026700	110028680	EnhancerAtlas v2.0	5.60179e-05	0.00545648
hMADS-3	chr1	109930960	109931860	EnhancerAtlas v2.0	6.96821e-05	0.00667338
hMADS-3	chr1	109966580	109968920	EnhancerAtlas v2.0	6.96821e-05	0.00667338
melanoma	chr1	109617690	109618540	EnhancerAtlas v2.0	6.96821e-05	0.00667338
hMADS-3	chr1	110026700	110028680	EnhancerAtlas v2.0	6.96821e-05	0.00667338
CD34+	chr1	110149060	110151250	EnhancerAtlas v2.0	7.44637e-05	0.00689939
GM19239	chr1	109825200	109825300	EnhancerAtlas v2.0	7.44637e-05	0.00689939
HEK293T	chr1	110211120	110211540	EnhancerAtlas v2.0	7.44637e-05	0.00689939
Osteoblast	chr1	110009520	110009680	EnhancerAtlas v2.0	7.44637e-05	0.00689939
HUVEC	chr1	110304400	110306440	EnhancerAtlas v2.0	7.44637e-05	0.00689939
GM19239	chr1	109966580	109968920	EnhancerAtlas v2.0	7.44637e-05	0.00689939
NHLF	chr1	110026700	110028680	EnhancerAtlas v2.0	7.44637e-05	0.00689939
Fetal_small_intestine	chr6	52884160	52885840	EnhancerAtlas v2.0	7.44637e-05	0.00689939
hMADS-3	chr1	109927360	109929550	EnhancerAtlas v2.0	8.5777e-05	0.00788353
HFF	chr1	109741300	109742470	EnhancerAtlas v2.0	8.5777e-05	0.00788353
SK-N-SH_RA	chr1	110599030	110600960	EnhancerAtlas v2.0	0.000102718	0.00913332
CD14+	chr1	110149060	110151250	EnhancerAtlas v2.0	0.000102718	0.00913332
PC3	chr1	110026700	110028680	EnhancerAtlas v2.0	0.000102718	0.00913332
GM12892	chr1	110026700	110028680	EnhancerAtlas v2.0	0.000102718	0.00913332
CD34+	chr1	110201730	110203780	EnhancerAtlas v2.0	0.000102718	0.00913332
Mesendoderm	chr17	40572160	40574640	EnhancerAtlas v2.0	0.000102718	0.00913332
ESC_neuron	chr17	40331040	40332880	EnhancerAtlas v2.0	0.000102718	0.00913332
Cerebellum	chr11	64128710	64128940	EnhancerAtlas v2.0	0.000102718	0.00913332
HFF	chr1	110168420	110168780	EnhancerAtlas v2.0	0.000104585	0.00913332
IMR90	chr1	109808830	109810160	EnhancerAtlas v2.0	0.000104585	0.00913332
IMR90	chr1	109840240	109840790	EnhancerAtlas v2.0	0.000104585	0.00913332
IMR90	chr1	109635640	109637030	EnhancerAtlas v2.0	0.000104585	0.00913332
HFF	chr1	110037250	110037760	EnhancerAtlas v2.0	0.000104585	0.00913332
HSMM	chr1	109876200	109878690	EnhancerAtlas v2.0	0.000126402	0.0107503
IMR90	chr1	109633500	109635510	EnhancerAtlas v2.0	0.000126402	0.0107503
IMR90	chr1	109823870	109824240	EnhancerAtlas v2.0	0.000126402	0.0107503
IMR90	chr1	109825360	109825680	EnhancerAtlas v2.0	0.000126402	0.0107503
IMR90	chr1	109910100	109912150	EnhancerAtlas v2.0	0.000126402	0.0107503
H1	chr1	109876200	109878690	EnhancerAtlas v2.0	0.000126402	0.0107503
KB	chr1	109825360	109825680	EnhancerAtlas v2.0	0.000126402	0.0107503
HT29	chr2	47432360	47433640	EnhancerAtlas v2.0	0.000138014	0.0113157
HT29	chr2	47477550	47478820	EnhancerAtlas v2.0	0.000138014	0.0113157
HT29	chr2	47508700	47510450	EnhancerAtlas v2.0	0.000138014	0.0113157
melanoma	chr1	110469370	110471470	EnhancerAtlas v2.0	0.000138014	0.0113157
SK-N-SH_RA	chr1	110771350	110772620	EnhancerAtlas v2.0	0.000138014	0.0113157
HMEC	chr1	109966580	109968920	EnhancerAtlas v2.0	0.000138014	0.0113157
PC3	chr1	109966580	109968920	EnhancerAtlas v2.0	0.000138014	0.0113157
CD14+	chr1	110304400	110306440	EnhancerAtlas v2.0	0.000138014	0.0113157
U2OS	chr1	110009520	110009680	EnhancerAtlas v2.0	0.000138014	0.0113157
GM12878	chr17	40489880	40490740	EnhancerAtlas v2.0	0.000138014	0.0113157
IMR90	chr1	109667380	109668930	EnhancerAtlas v2.0	0.000151542	0.0119934
IMR90	chr1	109704640	109707120	EnhancerAtlas v2.0	0.000151542	0.0119934
IMR90	chr1	109743520	109745530	EnhancerAtlas v2.0	0.000151542	0.0119934
IMR90	chr1	109756750	109757160	EnhancerAtlas v2.0	0.000151542	0.0119934
IMR90	chr1	109773640	109774250	EnhancerAtlas v2.0	0.000151542	0.0119934
IMR90	chr1	109805890	109806230	EnhancerAtlas v2.0	0.000151542	0.0119934
IMR90	chr1	109806400	109806690	EnhancerAtlas v2.0	0.000151542	0.0119934
IMR90	chr1	109807930	109808350	EnhancerAtlas v2.0	0.000151542	0.0119934
IMR90	chr1	109876200	109878690	EnhancerAtlas v2.0	0.000151542	0.0119934
IMR90	chr1	109762360	109764560	EnhancerAtlas v2.0	0.000151542	0.0119934
IMR90	chr1	109740700	109741190	EnhancerAtlas v2.0	0.000180331	0.013506
IMR90	chr1	109741300	109742470	EnhancerAtlas v2.0	0.000180331	0.013506
HT29	chr2	47452090	47454280	EnhancerAtlas v2.0	0.00018132	0.013506
HT29	chr2	47476020	47477490	EnhancerAtlas v2.0	0.00018132	0.013506
Keratinocyte	chr1	110026700	110028680	EnhancerAtlas v2.0	0.00018132	0.013506
SK-N-SH_RA	chr1	110777290	110779520	EnhancerAtlas v2.0	0.00018132	0.013506
ME-1	chr1	110036910	110037140	EnhancerAtlas v2.0	0.00018132	0.013506
SK-N-SH	chr1	110051620	110052040	EnhancerAtlas v2.0	0.00018132	0.013506
LNCaP-abl	chr1	110282530	110282860	EnhancerAtlas v2.0	0.00018132	0.013506
Fetal_small_intestine	chr1	110036910	110037140	EnhancerAtlas v2.0	0.00018132	0.013506
Hela-S3	chr1	110304400	110306440	EnhancerAtlas v2.0	0.00018132	0.013506
melanoma	chr1	110437560	110439820	EnhancerAtlas v2.0	0.00018132	0.013506
CD14+	chr1	110199410	110199830	EnhancerAtlas v2.0	0.00018132	0.013506
CD14+	chr1	110199050	110199330	EnhancerAtlas v2.0	0.00018132	0.013506
CD34+	chr17	40819020	40819930	EnhancerAtlas v2.0	0.00018132	0.013506
NB4	chr17	40399570	40401810	EnhancerAtlas v2.0	0.00018132	0.013506
Hela	chr17	40139930	40140740	EnhancerAtlas v2.0	0.00018132	0.013506
CD20+	chr17	39979470	39981330	EnhancerAtlas v2.0	0.00018132	0.013506
HFF	chr1	110230870	110231290	EnhancerAtlas v2.0	0.000213111	0.0157709
IMR90	chr1	109740280	109740600	EnhancerAtlas v2.0	0.000213111	0.0157709
HT29	chr2	47416270	47418270	EnhancerAtlas v2.0	0.000233635	0.0163853
HT29	chr2	47418350	47419540	EnhancerAtlas v2.0	0.000233635	0.0163853
HT29	chr2	47419960	47421540	EnhancerAtlas v2.0	0.000233635	0.0163853
HT29	chr2	47421680	47423210	EnhancerAtlas v2.0	0.000233635	0.0163853
ESC_neuron	chr1	110051620	110052040	EnhancerAtlas v2.0	0.000233635	0.0163853
ESC_neuron	chr1	110026700	110028680	EnhancerAtlas v2.0	0.000233635	0.0163853
Myotube	chr1	110282120	110282450	EnhancerAtlas v2.0	0.000233635	0.0163853
Mesendoderm	chr1	109847950	109849460	EnhancerAtlas v2.0	0.000233635	0.0163853
CD34+	chr1	110210770	110211040	EnhancerAtlas v2.0	0.000233635	0.0163853
CD34+	chr1	110211120	110211540	EnhancerAtlas v2.0	0.000233635	0.0163853
SGBS_adipocyte	chr1	110026700	110028680	EnhancerAtlas v2.0	0.000233635	0.0163853
Mesendoderm	chr1	110026700	110028680	EnhancerAtlas v2.0	0.000233635	0.0163853
Fetal_muscle_leg	chr1	110036910	110037140	EnhancerAtlas v2.0	0.000233635	0.0163853
Hela-S3	chr1	110283130	110283570	EnhancerAtlas v2.0	0.000233635	0.0163853
NB4	chr11	64266610	64268640	EnhancerAtlas v2.0	0.000233635	0.0163853
Fetal_small_intestine	chr6	52877030	52878450	EnhancerAtlas v2.0	0.000233635	0.0163853
Fetal_small_intestine	chr6	52859060	52860040	EnhancerAtlas v2.0	0.000233635	0.0163853
ESC_neuron	chr1	109966580	109968920	EnhancerAtlas v2.0	0.000295987	0.0199598
hMADS-3	chr1	109988830	109989110	EnhancerAtlas v2.0	0.000295987	0.0199598
melanoma	chr1	110325100	110327060	EnhancerAtlas v2.0	0.000295987	0.0199598
melanoma	chr1	110453680	110455730	EnhancerAtlas v2.0	0.000295987	0.0199598
Mesendoderm	chr1	109923430	109925560	EnhancerAtlas v2.0	0.000295987	0.0199598
Fetal_thymus	chr1	110036910	110037140	EnhancerAtlas v2.0	0.000295987	0.0199598
Mesendoderm	chr1	110091460	110093890	EnhancerAtlas v2.0	0.000295987	0.0199598
SK-N-SH	chr1	110036910	110037140	EnhancerAtlas v2.0	0.000295987	0.0199598
Myotube	chr17	40118910	40120080	EnhancerAtlas v2.0	0.000295987	0.0199598
GM12878	chr17	39979470	39981330	EnhancerAtlas v2.0	0.000295987	0.0199598
GM12878	chr17	40489600	40489780	EnhancerAtlas v2.0	0.000295987	0.0199598
CD14+	chr17	39845320	39846030	EnhancerAtlas v2.0	0.000295987	0.0199598
GM12878	chr17	39925930	39927890	EnhancerAtlas v2.0	0.000295987	0.0199598
ESC_neuron	chr1	110036910	110037140	EnhancerAtlas v2.0	0.000369427	0.0240582
melanoma	chr1	109839810	109840040	EnhancerAtlas v2.0	0.000369427	0.0240582
NB4	chr1	110036910	110037140	EnhancerAtlas v2.0	0.000369427	0.0240582
HFF	chr1	110370360	110371240	EnhancerAtlas v2.0	0.000369427	0.0240582
Mesendoderm	chr1	109801700	109803660	EnhancerAtlas v2.0	0.000369427	0.0240582
Mesendoderm	chr1	109796010	109798500	EnhancerAtlas v2.0	0.000369427	0.0240582
NHLF	chr1	110036910	110037140	EnhancerAtlas v2.0	0.000369427	0.0240582
Hela-S3	chr1	110282530	110282860	EnhancerAtlas v2.0	0.000369427	0.0240582
CD20+	chr17	40054090	40054880	EnhancerAtlas v2.0	0.000369427	0.0240582
Cerebellum	chr11	64127850	64127940	EnhancerAtlas v2.0	0.000369427	0.0240582
HFF	chr17	40154110	40155780	EnhancerAtlas v2.0	0.000369427	0.0240582
hMADS-3	chr17	40141580	40142280	EnhancerAtlas v2.0	0.000369427	0.0240582
Keratinocyte	chr1	109800080	109800590	EnhancerAtlas v2.0	0.000455027	0.0285715
FT33	chr1	109925680	109926390	EnhancerAtlas v2.0	0.000455027	0.0285715
melanoma	chr1	109839560	109839670	EnhancerAtlas v2.0	0.000455027	0.0285715
Mesendoderm	chr1	109925680	109926390	EnhancerAtlas v2.0	0.000455027	0.0285715
MCF10A	chr1	110036910	110037140	EnhancerAtlas v2.0	0.000455027	0.0285715
CD14+	chr1	110036910	110037140	EnhancerAtlas v2.0	0.000455027	0.0285715
SK-N-SH_RA	chr17	40399570	40401810	EnhancerAtlas v2.0	0.000455027	0.0285715
GM12891	chr17	40134420	40135580	EnhancerAtlas v2.0	0.000455027	0.0285715
th1	chr11	64012760	64013880	EnhancerAtlas v2.0	0.000455027	0.0285715
GM12878	chr17	40054090	40054880	EnhancerAtlas v2.0	0.000455027	0.0285715
IMR90	chr17	40113480	40113760	EnhancerAtlas v2.0	0.000455027	0.0285715
CD20+	chr17	40139930	40140740	EnhancerAtlas v2.0	0.000455027	0.0285715
CD34+	chr17	40138620	40139830	EnhancerAtlas v2.0	0.000455027	0.0285715
melanoma	chr1	109825360	109825680	EnhancerAtlas v2.0	0.000553873	0.0322875
HFF	chr1	109582090	109584480	EnhancerAtlas v2.0	0.000553873	0.0322875
melanoma	chr1	109815960	109816050	EnhancerAtlas v2.0	0.000553873	0.0322875
U2OS	chr1	110036910	110037140	EnhancerAtlas v2.0	0.000553873	0.0322875
MCF10A	chr1	110026700	110028680	EnhancerAtlas v2.0	0.000553873	0.0322875
Astrocyte	chr1	109825360	109825680	EnhancerAtlas v2.0	0.000553873	0.0322875
melanoma	chr1	109582090	109584480	EnhancerAtlas v2.0	0.000553873	0.0322875
melanoma	chr1	109704290	109704510	EnhancerAtlas v2.0	0.000553873	0.0322875
melanoma	chr1	109796010	109798500	EnhancerAtlas v2.0	0.000553873	0.0322875
melanoma	chr1	109824680	109825130	EnhancerAtlas v2.0	0.000553873	0.0322875
melanoma	chr1	109825200	109825300	EnhancerAtlas v2.0	0.000553873	0.0322875
Mesendoderm	chr1	109966580	109968920	EnhancerAtlas v2.0	0.000553873	0.0322875
Hela-S3	chr1	110211120	110211540	EnhancerAtlas v2.0	0.000553873	0.0322875
HFF	chr1	110103050	110103520	EnhancerAtlas v2.0	0.000553873	0.0322875
GM12878	chr17	40331040	40332880	EnhancerAtlas v2.0	0.000553873	0.0322875
GM12891	chr17	40124050	40125490	EnhancerAtlas v2.0	0.000553873	0.0322875
GM12878	chr17	40118910	40120080	EnhancerAtlas v2.0	0.000553873	0.0322875
Cerebellum	chr11	64128060	64128600	EnhancerAtlas v2.0	0.000553873	0.0322875
Cerebellum	chr11	64126760	64126840	EnhancerAtlas v2.0	0.000553873	0.0322875
ZR75-30	chr17	40572160	40574640	EnhancerAtlas v2.0	0.000553873	0.0322875
H9	chr17	40054090	40054880	EnhancerAtlas v2.0	0.000553873	0.0322875
CD34+	chr17	40474510	40475020	EnhancerAtlas v2.0	0.000553873	0.0322875
Mesendoderm	chr17	40481470	40481570	EnhancerAtlas v2.0	0.000553873	0.0322875
H9	chr17	40489880	40490740	EnhancerAtlas v2.0	0.000553873	0.0322875
IMR90	chr17	40066540	40068670	EnhancerAtlas v2.0	0.000553873	0.0322875
CD19+	chr17	39846440	39847030	EnhancerAtlas v2.0	0.000553873	0.0322875
CD14+	chr17	39959230	39959530	EnhancerAtlas v2.0	0.000553873	0.0322875
CD14+	chr17	40179150	40179630	EnhancerAtlas v2.0	0.000553873	0.0322875
Cerebellum	chr11	64126920	64127630	EnhancerAtlas v2.0	0.000667063	0.032636
Cerebellum	chr11	64114380	64116800	EnhancerAtlas v2.0	0.000667063	0.032636
CD19+	chr11	63974290	63974820	EnhancerAtlas v2.0	0.000667063	0.032636
NB4	chr11	64158070	64159740	EnhancerAtlas v2.0	0.000667063	0.032636
H9	chr11	64416380	64417910	EnhancerAtlas v2.0	0.000667063	0.032636
melanoma	chr1	109740700	109741190	EnhancerAtlas v2.0	0.000667063	0.032636
melanoma	chr1	109805100	109805420	EnhancerAtlas v2.0	0.000667063	0.032636
melanoma	chr1	109807250	109807480	EnhancerAtlas v2.0	0.000667063	0.032636
melanoma	chr1	109816290	109816640	EnhancerAtlas v2.0	0.000667063	0.032636
melanoma	chr1	109643240	109645270	EnhancerAtlas v2.0	0.000667063	0.032636
Myotube	chr1	109839560	109839670	EnhancerAtlas v2.0	0.000667063	0.032636
Hela-S3	chr1	110282120	110282450	EnhancerAtlas v2.0	0.000667063	0.032636
IMR90	chr1	109546080	109547210	EnhancerAtlas v2.0	0.000667063	0.032636
CD19+	chr17	40467820	40468800	EnhancerAtlas v2.0	0.000667063	0.032636
CD34+	chr17	40314340	40315240	EnhancerAtlas v2.0	0.000667063	0.032636
Fetal_thymus	chr17	40474510	40475020	EnhancerAtlas v2.0	0.000667063	0.032636
CD34+	chr17	40447810	40449620	EnhancerAtlas v2.0	0.000667063	0.032636
CD14+	chr17	40312450	40314260	EnhancerAtlas v2.0	0.000667063	0.032636
IMR90	chr17	40259810	40259990	EnhancerAtlas v2.0	0.000667063	0.032636
CD19+	chr17	39846190	39846330	EnhancerAtlas v2.0	0.000667063	0.032636
CD14+	chr17	39925930	39927890	EnhancerAtlas v2.0	0.000667063	0.032636
CD34+	chr17	39925930	39927890	EnhancerAtlas v2.0	0.000667063	0.032636
IMR90	chr17	40026630	40027940	EnhancerAtlas v2.0	0.000667063	0.032636
hMADS-3	chr17	40152590	40153450	EnhancerAtlas v2.0	0.000667063	0.032636
CD34+	chr17	40026630	40027940	EnhancerAtlas v2.0	0.000667063	0.032636
CD34+	chr17	39845320	39846030	EnhancerAtlas v2.0	0.000667063	0.032636
Mesendoderm	chr17	40537970	40540300	EnhancerAtlas v2.0	0.000667063	0.032636
GM12891	chr17	40118910	40120080	EnhancerAtlas v2.0	0.000667063	0.032636
CD34+	chr17	39979470	39981330	EnhancerAtlas v2.0	0.000667063	0.032636
HFF	chr11	102104720	102106640	EnhancerAtlas v2.0	0.000700171	0.032636
HFF	chr11	102112800	102113580	EnhancerAtlas v2.0	0.000700171	0.032636
HFF	chr11	102115330	102116360	EnhancerAtlas v2.0	0.000700171	0.032636
Keratinocyte	chr11	102632020	102634030	EnhancerAtlas v2.0	0.000700171	0.032636
HFF	chr11	102433730	102435800	EnhancerAtlas v2.0	0.000700171	0.032636
hMADS-3	chr11	102389350	102389740	EnhancerAtlas v2.0	0.000700171	0.032636
hMADS-3	chr11	102244440	102246200	EnhancerAtlas v2.0	0.000700171	0.032636
HFF	chr11	102006350	102008720	EnhancerAtlas v2.0	0.000700171	0.032636
HFF	chr11	102012280	102013760	EnhancerAtlas v2.0	0.000700171	0.032636
HFF	chr11	102014660	102016270	EnhancerAtlas v2.0	0.000700171	0.032636
HFF	chr11	102027400	102028550	EnhancerAtlas v2.0	0.000700171	0.032636
melanoma	chr2	46770950	46773420	EnhancerAtlas v2.0	0.000700171	0.032636
ZR75-30	chr2	46770330	46770890	EnhancerAtlas v2.0	0.000700171	0.032636
hMADS-3	chr2	47515560	47517720	EnhancerAtlas v2.0	0.000700171	0.032636
Mesendoderm	chr2	47452090	47454280	EnhancerAtlas v2.0	0.000700171	0.032636
Mesendoderm	chr2	47454570	47455860	EnhancerAtlas v2.0	0.000700171	0.032636
hMADS-3	chr2	47520020	47522200	EnhancerAtlas v2.0	0.000700171	0.032636
hMADS-3	chr2	47524640	47526450	EnhancerAtlas v2.0	0.000700171	0.032636
Mesendoderm	chr2	47491050	47493480	EnhancerAtlas v2.0	0.000700171	0.032636
hMADS-3	chr2	47452090	47454280	EnhancerAtlas v2.0	0.000700171	0.032636
PC3	chr2	47566640	47568470	EnhancerAtlas v2.0	0.000700171	0.032636
Mesendoderm	chr2	47530270	47532640	EnhancerAtlas v2.0	0.000700171	0.032636
Mesendoderm	chr2	47536570	47538880	EnhancerAtlas v2.0	0.000700171	0.032636
Cerebellum	chr2	47785150	47787350	EnhancerAtlas v2.0	0.000700171	0.032636
Cerebellum	chr2	47630540	47632970	EnhancerAtlas v2.0	0.000700171	0.032636
MCF10A	chr10	5988710	5989930	EnhancerAtlas v2.0	0.000700171	0.032636
HFF	chr9	21835600	21837900	EnhancerAtlas v2.0	0.000700171	0.032636
SK-N-SH	chr1	110026700	110028680	EnhancerAtlas v2.0	0.000700171	0.032636
Osteoblast	chr1	110026700	110028680	EnhancerAtlas v2.0	0.000700171	0.032636
GM12891	chr1	110026700	110028680	EnhancerAtlas v2.0	0.000700171	0.032636
HMEC	chr1	110528170	110530600	EnhancerAtlas v2.0	0.000700171	0.032636
A549	chr1	110282530	110282860	EnhancerAtlas v2.0	0.000700171	0.032636
GM19239	chr21	34813200	34815560	EnhancerAtlas v2.0	0.000700171	0.032636
PC3	chr21	34790890	34791390	EnhancerAtlas v2.0	0.000700171	0.032636
GM19238	chr21	34609790	34612130	EnhancerAtlas v2.0	0.000700171	0.032636
GM19239	chr21	34608340	34609700	EnhancerAtlas v2.0	0.000700171	0.032636
Mesendoderm	chr21	34783900	34786320	EnhancerAtlas v2.0	0.000700171	0.032636
melanoma	chr21	34980690	34981830	EnhancerAtlas v2.0	0.000700171	0.032636
ZR75-30	chr21	34800710	34802630	EnhancerAtlas v2.0	0.000700171	0.032636
Lung	chr22	37447990	37449130	EnhancerAtlas v2.0	0.000700171	0.032636
GM18505	chr5	131973920	131976360	EnhancerAtlas v2.0	0.000700171	0.032636
GM12892	chr5	131823720	131825080	EnhancerAtlas v2.0	0.000700171	0.032636
GM12892	chr5	131973920	131976360	EnhancerAtlas v2.0	0.000700171	0.032636
GM12892	chr5	131822820	131823610	EnhancerAtlas v2.0	0.000700171	0.032636
Ovary	chr19	17941030	17941310	EnhancerAtlas v2.0	0.000700171	0.032636
Fetal_kidney	chr5	149540420	149541340	EnhancerAtlas v2.0	0.000700171	0.032636
Skeletal_muscle	chr5	149649170	149651330	EnhancerAtlas v2.0	0.000700171	0.032636
CD8+	chr11	64037810	64039080	EnhancerAtlas v2.0	0.000700171	0.032636
Skeletal_muscle	chr17	40280820	40282350	EnhancerAtlas v2.0	0.000700171	0.032636
Skeletal_muscle	chr17	40282610	40283620	EnhancerAtlas v2.0	0.000700171	0.032636
HMEC	chr17	40263910	40264130	EnhancerAtlas v2.0	0.000700171	0.032636
HMEC	chr17	40264220	40264620	EnhancerAtlas v2.0	0.000700171	0.032636
T98G	chr17	40572160	40574640	EnhancerAtlas v2.0	0.000700171	0.032636
GM19238	chr17	40426130	40428260	EnhancerAtlas v2.0	0.000700171	0.032636
CD8+	chr17	40489600	40489780	EnhancerAtlas v2.0	0.000700171	0.032636
CD8+	chr17	40463960	40465340	EnhancerAtlas v2.0	0.000700171	0.032636
Myotube	chr17	40264220	40264620	EnhancerAtlas v2.0	0.000700171	0.032636
Thymus	chr17	40500560	40502810	EnhancerAtlas v2.0	0.000700171	0.032636
NB4	chr17	40264220	40264620	EnhancerAtlas v2.0	0.000700171	0.032636
Cerebellum	chr17	40426130	40428260	EnhancerAtlas v2.0	0.000700171	0.032636
Spleen	chr17	40260130	40261280	EnhancerAtlas v2.0	0.000700171	0.032636
Cerebellum	chr17	40399570	40401810	EnhancerAtlas v2.0	0.000700171	0.032636
GM19239	chr17	40440620	40441410	EnhancerAtlas v2.0	0.000700171	0.032636
CD8+	chr17	40475160	40475270	EnhancerAtlas v2.0	0.000700171	0.032636
CD8+	chr17	40474510	40475020	EnhancerAtlas v2.0	0.000700171	0.032636
GM19238	chr17	40537970	40540300	EnhancerAtlas v2.0	0.000700171	0.032636
Fetal_muscle_leg	chr17	40264220	40264620	EnhancerAtlas v2.0	0.000700171	0.032636
HT29	chr11	69807990	69809490	EnhancerAtlas v2.0	0.000700171	0.032636
HT29	chr11	69456280	69457790	EnhancerAtlas v2.0	0.000700171	0.032636
Spleen	chr11	63974290	63974820	EnhancerAtlas v2.0	0.000795704	0.0340804
HSMM	chr11	64126920	64127630	EnhancerAtlas v2.0	0.000795704	0.0340804
melanoma	chr1	109815650	109815780	EnhancerAtlas v2.0	0.000795704	0.0340804
melanoma	chr1	109823870	109824240	EnhancerAtlas v2.0	0.000795704	0.0340804
melanoma	chr1	109805590	109805760	EnhancerAtlas v2.0	0.000795704	0.0340804
A549	chr1	109825360	109825680	EnhancerAtlas v2.0	0.000795704	0.0340804
Myotube	chr1	110009520	110009680	EnhancerAtlas v2.0	0.000795704	0.0340804
Myotube	chr1	109825360	109825680	EnhancerAtlas v2.0	0.000795704	0.0340804
Myotube	chr1	109837920	109838850	EnhancerAtlas v2.0	0.000795704	0.0340804
HSMM	chr1	109839560	109839670	EnhancerAtlas v2.0	0.000795704	0.0340804
melanoma	chr1	109633500	109635510	EnhancerAtlas v2.0	0.000795704	0.0340804
hMADS-3	chr1	110210770	110211040	EnhancerAtlas v2.0	0.000795704	0.0340804
CD34+	chr1	109910100	109912150	EnhancerAtlas v2.0	0.000795704	0.0340804
CD19+	chr17	39979470	39981330	EnhancerAtlas v2.0	0.000795704	0.0340804
Fetal_thymus	chr17	40489600	40489780	EnhancerAtlas v2.0	0.000795704	0.0340804
CD19+	chr17	40475160	40475270	EnhancerAtlas v2.0	0.000795704	0.0340804
CD14+	chr17	40174720	40175670	EnhancerAtlas v2.0	0.000795704	0.0340804
CD14+	chr17	40129760	40132250	EnhancerAtlas v2.0	0.000795704	0.0340804
Myotube	chr17	40331040	40332880	EnhancerAtlas v2.0	0.000795704	0.0340804
HSMM	chr17	40054090	40054880	EnhancerAtlas v2.0	0.000795704	0.0340804
HepG2	chr17	40028440	40030060	EnhancerAtlas v2.0	0.000795704	0.0340804
melanoma	chr17	40072820	40075130	EnhancerAtlas v2.0	0.000795704	0.0340804
HSMM	chr17	40062900	40063690	EnhancerAtlas v2.0	0.000795704	0.0340804
SGBS_adipocyte	chr17	40047150	40048530	EnhancerAtlas v2.0	0.000795704	0.0340804
IMR90	chr17	40062900	40063690	EnhancerAtlas v2.0	0.000795704	0.0340804
CD19+	chr17	39916680	39918280	EnhancerAtlas v2.0	0.000795704	0.0340804
SGBS_adipocyte	chr17	40050510	40052870	EnhancerAtlas v2.0	0.000795704	0.0340804
IMR90	chr17	40063830	40065240	EnhancerAtlas v2.0	0.000795704	0.0340804
IMR90	chr17	40038680	40039370	EnhancerAtlas v2.0	0.000795704	0.0340804
hMADS-3	chr17	40118910	40120080	EnhancerAtlas v2.0	0.000795704	0.0340804
CD34+	chr17	40068800	40069960	EnhancerAtlas v2.0	0.000795704	0.0340804
HT29	chr17	40477080	40478130	EnhancerAtlas v2.0	0.000795704	0.0340804
Mesendoderm	chr17	40479360	40481420	EnhancerAtlas v2.0	0.000795704	0.0340804
Fetal_thymus	chr17	40118910	40120080	EnhancerAtlas v2.0	0.000795704	0.0340804
HUVEC	chr17	40498730	40500400	EnhancerAtlas v2.0	0.000795704	0.0340804
HSMM	chr17	39979470	39981330	EnhancerAtlas v2.0	0.000795704	0.0340804
H9	chr17	39979470	39981330	EnhancerAtlas v2.0	0.000795704	0.0340804
SK-N-SH	chr17	40253960	40254230	EnhancerAtlas v2.0	0.000795704	0.0340804
HSMM	chr11	64126760	64126840	EnhancerAtlas v2.0	0.000940909	0.0340804
Keratinocyte	chr1	109825360	109825680	EnhancerAtlas v2.0	0.000940909	0.0340804
melanoma	chr1	109756750	109757160	EnhancerAtlas v2.0	0.000940909	0.0340804
melanoma	chr1	109815350	109815450	EnhancerAtlas v2.0	0.000940909	0.0340804
Osteoblast	chr1	109825360	109825680	EnhancerAtlas v2.0	0.000940909	0.0340804
PC3	chr1	109825360	109825680	EnhancerAtlas v2.0	0.000940909	0.0340804
melanoma	chr1	109740280	109740600	EnhancerAtlas v2.0	0.000940909	0.0340804
melanoma	chr1	110210770	110211040	EnhancerAtlas v2.0	0.000940909	0.0340804
Hela-S3	chr1	110036910	110037140	EnhancerAtlas v2.0	0.000940909	0.0340804
ZR75-30	chr17	40481670	40481760	EnhancerAtlas v2.0	0.000940909	0.0340804
ZR75-30	chr17	40570930	40571200	EnhancerAtlas v2.0	0.000940909	0.0340804
GM12891	chr17	40253960	40254230	EnhancerAtlas v2.0	0.000940909	0.0340804
CD14+	chr17	40258010	40259620	EnhancerAtlas v2.0	0.000940909	0.0340804
CD34+	chr17	40317710	40318310	EnhancerAtlas v2.0	0.000940909	0.0340804
CD19+	chr17	40140920	40141420	EnhancerAtlas v2.0	0.000940909	0.0340804
Fetal_thymus	chr17	40475370	40475590	EnhancerAtlas v2.0	0.000940909	0.0340804
CD19+	chr17	40138620	40139830	EnhancerAtlas v2.0	0.000940909	0.0340804
HFF	chr17	40118910	40120080	EnhancerAtlas v2.0	0.000940909	0.0340804
IMR90	chr17	40264220	40264620	EnhancerAtlas v2.0	0.000940909	0.0340804
SGBS_adipocyte	chr17	40062900	40063690	EnhancerAtlas v2.0	0.000940909	0.0340804
SGBS_adipocyte	chr17	40063830	40065240	EnhancerAtlas v2.0	0.000940909	0.0340804
CD19+	chr17	39845320	39846030	EnhancerAtlas v2.0	0.000940909	0.0340804
HSMM	chr17	40253960	40254230	EnhancerAtlas v2.0	0.000940909	0.0340804
HUVEC	chr17	40447810	40449620	EnhancerAtlas v2.0	0.000940909	0.0340804
IMR90	chr17	40263910	40264130	EnhancerAtlas v2.0	0.000940909	0.0340804
HepG2	chr17	40041800	40042360	EnhancerAtlas v2.0	0.000940909	0.0340804
HepG2	chr17	40047150	40048530	EnhancerAtlas v2.0	0.000940909	0.0340804
HepG2	chr17	40052900	40054000	EnhancerAtlas v2.0	0.000940909	0.0340804
CD19+	chr17	40124050	40125490	EnhancerAtlas v2.0	0.000940909	0.0340804
HepG2	chr17	40061040	40061770	EnhancerAtlas v2.0	0.000940909	0.0340804
SGBS_adipocyte	chr17	40038680	40039370	EnhancerAtlas v2.0	0.000940909	0.0340804
SGBS_adipocyte	chr17	40061910	40062780	EnhancerAtlas v2.0	0.000940909	0.0340804
HUVEC	chr17	40140920	40141420	EnhancerAtlas v2.0	0.000940909	0.0340804
CD34+	chr17	40113480	40113760	EnhancerAtlas v2.0	0.000940909	0.0340804
Hela-S3	chr17	40233400	40235130	EnhancerAtlas v2.0	0.000940909	0.0340804
U2OS	chr17	39979470	39981330	EnhancerAtlas v2.0	0.000940909	0.0340804
HFF	chr11	102400660	102401320	EnhancerAtlas v2.0	0.00094946	0.0340804
HFF	chr11	102308910	102310200	EnhancerAtlas v2.0	0.00094946	0.0340804
hMADS-3	chr11	102305630	102307740	EnhancerAtlas v2.0	0.00094946	0.0340804
hMADS-3	chr11	102346120	102348470	EnhancerAtlas v2.0	0.00094946	0.0340804
HFF	chr11	102067680	102070160	EnhancerAtlas v2.0	0.00094946	0.0340804
HFF	chr11	102094480	102095160	EnhancerAtlas v2.0	0.00094946	0.0340804
HFF	chr11	102095900	102098190	EnhancerAtlas v2.0	0.00094946	0.0340804
melanoma	chr2	46770330	46770890	EnhancerAtlas v2.0	0.00094946	0.0340804
hMADS-3	chr2	46892130	46894620	EnhancerAtlas v2.0	0.00094946	0.0340804
HFF	chr2	46897140	46899320	EnhancerAtlas v2.0	0.00094946	0.0340804
ZR75-30	chr2	47030660	47031930	EnhancerAtlas v2.0	0.00094946	0.0340804
ZR75-30	chr2	47033280	47035040	EnhancerAtlas v2.0	0.00094946	0.0340804
Mesendoderm	chr2	47418350	47419540	EnhancerAtlas v2.0	0.00094946	0.0340804
Mesendoderm	chr2	47419960	47421540	EnhancerAtlas v2.0	0.00094946	0.0340804
Mesendoderm	chr2	47468690	47469920	EnhancerAtlas v2.0	0.00094946	0.0340804
Mesendoderm	chr2	47470630	47471930	EnhancerAtlas v2.0	0.00094946	0.0340804
MCF10A	chr2	47580970	47583380	EnhancerAtlas v2.0	0.00094946	0.0340804
Mesendoderm	chr2	47569600	47572030	EnhancerAtlas v2.0	0.00094946	0.0340804
Mesendoderm	chr2	47630540	47632970	EnhancerAtlas v2.0	0.00094946	0.0340804
Mesendoderm	chr2	47760670	47762310	EnhancerAtlas v2.0	0.00094946	0.0340804
ZR75-30	chr10	5881920	5883920	EnhancerAtlas v2.0	0.00094946	0.0340804
HFF	chr9	21854870	21855910	EnhancerAtlas v2.0	0.00094946	0.0340804
HFF	chr9	21856040	21857490	EnhancerAtlas v2.0	0.00094946	0.0340804
Cerebellum	chr19	2901050	2903410	EnhancerAtlas v2.0	0.00094946	0.0340804
ME-1	chr1	110026700	110028680	EnhancerAtlas v2.0	0.00094946	0.0340804
ESC_neuron	chr1	110283130	110283570	EnhancerAtlas v2.0	0.00094946	0.0340804
GM19238	chr1	109966580	109968920	EnhancerAtlas v2.0	0.00094946	0.0340804
ESC_neuron	chr1	110082580	110085040	EnhancerAtlas v2.0	0.00094946	0.0340804
Fetal_stomach	chr1	110026700	110028680	EnhancerAtlas v2.0	0.00094946	0.0340804
Skeletal_muscle	chr1	110026700	110028680	EnhancerAtlas v2.0	0.00094946	0.0340804
HFF	chr21	34813200	34815560	EnhancerAtlas v2.0	0.00094946	0.0340804
GM19238	chr21	34813200	34815560	EnhancerAtlas v2.0	0.00094946	0.0340804
Keratinocyte	chr21	34813200	34815560	EnhancerAtlas v2.0	0.00094946	0.0340804
GM19238	chr21	34754590	34756640	EnhancerAtlas v2.0	0.00094946	0.0340804
melanoma	chr21	34862260	34863370	EnhancerAtlas v2.0	0.00094946	0.0340804
HMEC	chr21	34660570	34662970	EnhancerAtlas v2.0	0.00094946	0.0340804
HMEC	chr21	34762430	34763220	EnhancerAtlas v2.0	0.00094946	0.0340804
HMEC	chr21	34782640	34783760	EnhancerAtlas v2.0	0.00094946	0.0340804
HMEC	chr21	34783900	34786320	EnhancerAtlas v2.0	0.00094946	0.0340804
HMEC	chr21	34800290	34800500	EnhancerAtlas v2.0	0.00094946	0.0340804
melanoma	chr21	34800710	34802630	EnhancerAtlas v2.0	0.00094946	0.0340804
NKC	chr22	37699440	37701530	EnhancerAtlas v2.0	0.00094946	0.0340804
GM12891	chr22	37690770	37692030	EnhancerAtlas v2.0	0.00094946	0.0340804
GM18505	chr5	131995520	131995860	EnhancerAtlas v2.0	0.00094946	0.0340804
GM12891	chr5	131893150	131894970	EnhancerAtlas v2.0	0.00094946	0.0340804
GM12891	chr5	131823720	131825080	EnhancerAtlas v2.0	0.00094946	0.0340804
GM12878	chr5	131973920	131976360	EnhancerAtlas v2.0	0.00094946	0.0340804
Astrocyte	chr5	149437160	149439260	EnhancerAtlas v2.0	0.00094946	0.0340804
Skeletal_muscle	chr5	149627370	149627780	EnhancerAtlas v2.0	0.00094946	0.0340804
SK-N-SH_RA	chr5	149522420	149524750	EnhancerAtlas v2.0	0.00094946	0.0340804
HCC1954	chr17	40426130	40428260	EnhancerAtlas v2.0	0.00094946	0.0340804
th1	chr17	40139930	40140740	EnhancerAtlas v2.0	0.00094946	0.0340804
Esophagus	chr17	40481670	40481760	EnhancerAtlas v2.0	0.00094946	0.0340804
th1	chr17	40483550	40485690	EnhancerAtlas v2.0	0.00094946	0.0340804
GM18505	chr17	40489600	40489780	EnhancerAtlas v2.0	0.00094946	0.0340804
Fetal_muscle_leg	chr17	40498730	40500400	EnhancerAtlas v2.0	0.00094946	0.0340804
Left_ventricle	chr17	40463960	40465340	EnhancerAtlas v2.0	0.00094946	0.0340804
Cerebellum	chr17	40402800	40403850	EnhancerAtlas v2.0	0.00094946	0.0340804
Thymus	chr17	40468920	40469190	EnhancerAtlas v2.0	0.00094946	0.0340804
HMEC	chr17	40263520	40263740	EnhancerAtlas v2.0	0.00094946	0.0340804
ME-1	chr17	40072820	40075130	EnhancerAtlas v2.0	0.00094946	0.0340804
GM18505	chr17	40475370	40475590	EnhancerAtlas v2.0	0.00094946	0.0340804
Skeletal_muscle	chr17	40500560	40502810	EnhancerAtlas v2.0	0.00094946	0.0340804
Myotube	chr17	40474510	40475020	EnhancerAtlas v2.0	0.00094946	0.0340804
Fetal_spinal_cord	chr17	40474510	40475020	EnhancerAtlas v2.0	0.00094946	0.0340804
FT33	chr17	40477080	40478130	EnhancerAtlas v2.0	0.00094946	0.0340804
NHDF	chr17	40506910	40508470	EnhancerAtlas v2.0	0.00094946	0.0340804
GM19239	chr17	40537970	40540300	EnhancerAtlas v2.0	0.00094946	0.0340804
LNCaP	chr17	40463960	40465340	EnhancerAtlas v2.0	0.00094946	0.0340804
MCF-7	chr17	40447810	40449620	EnhancerAtlas v2.0	0.00094946	0.0340804
Skeletal_muscle	chr17	40750330	40751560	EnhancerAtlas v2.0	0.00094946	0.0340804
HT29	chr11	69488090	69489950	EnhancerAtlas v2.0	0.00094946	0.0340804
NB4	chr11	64378170	64380270	EnhancerAtlas v2.0	0.00110379	0.0369981
Cerebellum	chr11	64147520	64147790	EnhancerAtlas v2.0	0.00110379	0.0369981
HL-60	chr11	63974290	63974820	EnhancerAtlas v2.0	0.00110379	0.0369981
NB4	chr11	63956740	63957490	EnhancerAtlas v2.0	0.00110379	0.0369981
CD34+	chr11	63974290	63974820	EnhancerAtlas v2.0	0.00110379	0.0369981
HSMM	chr11	64114380	64116800	EnhancerAtlas v2.0	0.00110379	0.0369981
NB4	chr11	63974290	63974820	EnhancerAtlas v2.0	0.00110379	0.0369981
NB4	chr11	64167420	64168740	EnhancerAtlas v2.0	0.00110379	0.0369981
HSMM	chr1	109823870	109824240	EnhancerAtlas v2.0	0.00110379	0.0369981
HSMM	chr1	109824680	109825130	EnhancerAtlas v2.0	0.00110379	0.0369981
Myotube	chr1	109838990	109839400	EnhancerAtlas v2.0	0.00110379	0.0369981
Myotube	chr1	109840240	109840790	EnhancerAtlas v2.0	0.00110379	0.0369981
hMADS-3	chr1	109738680	109740090	EnhancerAtlas v2.0	0.00110379	0.0369981
KB	chr1	109633500	109635510	EnhancerAtlas v2.0	0.00110379	0.0369981
GM12891	chr17	40483550	40485690	EnhancerAtlas v2.0	0.00110379	0.0369981
Fetal_thymus	chr17	40468920	40469190	EnhancerAtlas v2.0	0.00110379	0.0369981
CD14+	chr17	40474510	40475020	EnhancerAtlas v2.0	0.00110379	0.0369981
CD34+	chr17	40442040	40443980	EnhancerAtlas v2.0	0.00110379	0.0369981
CD14+	chr17	40263910	40264130	EnhancerAtlas v2.0	0.00110379	0.0369981
CD14+	chr17	40259810	40259990	EnhancerAtlas v2.0	0.00110379	0.0369981
H9	chr17	40180260	40180800	EnhancerAtlas v2.0	0.00110379	0.0369981
IMR90	chr17	40260130	40261280	EnhancerAtlas v2.0	0.00110379	0.0369981
HSMM	chr17	40139930	40140740	EnhancerAtlas v2.0	0.00110379	0.0369981
CD19+	chr17	40259810	40259990	EnhancerAtlas v2.0	0.00110379	0.0369981
CD19+	chr17	40054090	40054880	EnhancerAtlas v2.0	0.00110379	0.0369981
Hela-S3	chr17	40026630	40027940	EnhancerAtlas v2.0	0.00110379	0.0369981
IMR90	chr17	40314340	40315240	EnhancerAtlas v2.0	0.00110379	0.0369981
CD19+	chr17	40317710	40318310	EnhancerAtlas v2.0	0.00110379	0.0369981
melanoma	chr17	40118910	40120080	EnhancerAtlas v2.0	0.00110379	0.0369981
CD19+	chr17	40118910	40120080	EnhancerAtlas v2.0	0.00110379	0.0369981
CD19+	chr17	40264220	40264620	EnhancerAtlas v2.0	0.00110379	0.0369981
Hela-S3	chr17	40052900	40054000	EnhancerAtlas v2.0	0.00110379	0.0369981
HUVEC	chr17	40138620	40139830	EnhancerAtlas v2.0	0.00110379	0.0369981
HFF	chr17	40072820	40075130	EnhancerAtlas v2.0	0.00110379	0.0369981
SGBS_adipocyte	chr17	40065950	40066470	EnhancerAtlas v2.0	0.00110379	0.0369981
GM12878	chr17	40139930	40140740	EnhancerAtlas v2.0	0.00110379	0.0369981
CD19+	chr17	40113480	40113760	EnhancerAtlas v2.0	0.00110379	0.0369981
CD19+	chr17	40068800	40069960	EnhancerAtlas v2.0	0.00110379	0.0369981
CD34+	chr17	40139930	40140740	EnhancerAtlas v2.0	0.00110379	0.0369981
hMADS-3	chr17	40072820	40075130	EnhancerAtlas v2.0	0.00110379	0.0369981
hMADS-3	chr17	40070150	40072130	EnhancerAtlas v2.0	0.00110379	0.0369981
HUVEC	chr17	40474510	40475020	EnhancerAtlas v2.0	0.00110379	0.0369981
HUVEC	chr17	40481670	40481760	EnhancerAtlas v2.0	0.00110379	0.0369981
H9	chr17	40475640	40476720	EnhancerAtlas v2.0	0.00110379	0.0369981
SK-N-SH_RA	chr17	40062900	40063690	EnhancerAtlas v2.0	0.00110379	0.0369981
HFF	chr11	102630670	102632000	EnhancerAtlas v2.0	0.00124851	0.0380021
HFF	chr11	102316330	102318790	EnhancerAtlas v2.0	0.00124851	0.0380021
melanoma	chr2	47029000	47030610	EnhancerAtlas v2.0	0.00124851	0.0380021
melanoma	chr2	47033280	47035040	EnhancerAtlas v2.0	0.00124851	0.0380021
FT33	chr2	47080680	47083060	EnhancerAtlas v2.0	0.00124851	0.0380021
FT33	chr2	47099830	47102320	EnhancerAtlas v2.0	0.00124851	0.0380021
melanoma	chr2	47030660	47031930	EnhancerAtlas v2.0	0.00124851	0.0380021
ZR75-30	chr2	47031940	47032800	EnhancerAtlas v2.0	0.00124851	0.0380021
ZR75-30	chr2	46974670	46974960	EnhancerAtlas v2.0	0.00124851	0.0380021
ZR75-30	chr2	46975090	46977010	EnhancerAtlas v2.0	0.00124851	0.0380021
ZR75-30	chr2	47029000	47030610	EnhancerAtlas v2.0	0.00124851	0.0380021
ZR75-30	chr2	46926590	46929000	EnhancerAtlas v2.0	0.00124851	0.0380021
hMADS-3	chr2	47451710	47451950	EnhancerAtlas v2.0	0.00124851	0.0380021
Mesendoderm	chr2	47563030	47565520	EnhancerAtlas v2.0	0.00124851	0.0380021
Mesendoderm	chr2	47584000	47585340	EnhancerAtlas v2.0	0.00124851	0.0380021
Mesendoderm	chr2	47596720	47598740	EnhancerAtlas v2.0	0.00124851	0.0380021
Mesendoderm	chr2	47401100	47403580	EnhancerAtlas v2.0	0.00124851	0.0380021
Mesendoderm	chr2	47728180	47730350	EnhancerAtlas v2.0	0.00124851	0.0380021
Mesendoderm	chr2	47755510	47756200	EnhancerAtlas v2.0	0.00124851	0.0380021
H9	chr12	4763630	4763990	EnhancerAtlas v2.0	0.00124851	0.0380021
H1	chr12	4719610	4721360	EnhancerAtlas v2.0	0.00124851	0.0380021
Mesendoderm	chr19	2719060	2721300	EnhancerAtlas v2.0	0.00124851	0.0380021
ZR75-30	chr19	2696490	2696890	EnhancerAtlas v2.0	0.00124851	0.0380021
GM19239	chr19	2700370	2702640	EnhancerAtlas v2.0	0.00124851	0.0380021
melanoma	chr1	110777290	110779520	EnhancerAtlas v2.0	0.00124851	0.0380021
ESC_neuron	chr1	110282530	110282860	EnhancerAtlas v2.0	0.00124851	0.0380021
NB4	chr1	110331160	110331730	EnhancerAtlas v2.0	0.00124851	0.0380021
Skeletal_muscle	chr1	110020630	110021560	EnhancerAtlas v2.0	0.00124851	0.0380021
CD14+	chr1	110020630	110021560	EnhancerAtlas v2.0	0.00124851	0.0380021
HT29	chr1	110304400	110306440	EnhancerAtlas v2.0	0.00124851	0.0380021
SGBS_adipocyte	chr21	34813200	34815560	EnhancerAtlas v2.0	0.00124851	0.0380021
SK-N-SH_RA	chr21	34754590	34756640	EnhancerAtlas v2.0	0.00124851	0.0380021
ZR75-30	chr21	34800290	34800500	EnhancerAtlas v2.0	0.00124851	0.0380021
HT29	chr21	34813200	34815560	EnhancerAtlas v2.0	0.00124851	0.0380021
GM19239	chr21	34775920	34778250	EnhancerAtlas v2.0	0.00124851	0.0380021
HT29	chr21	34950750	34951650	EnhancerAtlas v2.0	0.00124851	0.0380021
melanoma	chr21	34786370	34787020	EnhancerAtlas v2.0	0.00124851	0.0380021
melanoma	chr21	34789190	34790340	EnhancerAtlas v2.0	0.00124851	0.0380021
melanoma	chr21	34790890	34791390	EnhancerAtlas v2.0	0.00124851	0.0380021
NB4	chr21	34775920	34778250	EnhancerAtlas v2.0	0.00124851	0.0380021
SGBS_adipocyte	chr21	35038200	35038890	EnhancerAtlas v2.0	0.00124851	0.0380021
GM12891	chr22	37447990	37449130	EnhancerAtlas v2.0	0.00124851	0.0380021
GM12892	chr5	131893150	131894970	EnhancerAtlas v2.0	0.00124851	0.0380021
CD20+	chr19	18086400	18088040	EnhancerAtlas v2.0	0.00124851	0.0380021
Mesendoderm	chr19	17941030	17941310	EnhancerAtlas v2.0	0.00124851	0.0380021
CD8+	chr19	18304840	18305580	EnhancerAtlas v2.0	0.00124851	0.0380021
Myotube	chr5	149515440	149516570	EnhancerAtlas v2.0	0.00124851	0.0380021
HSMM	chr5	149864860	149865460	EnhancerAtlas v2.0	0.00124851	0.0380021
Skeletal_muscle	chr5	149514580	149515110	EnhancerAtlas v2.0	0.00124851	0.0380021
Skeletal_muscle	chr5	149515440	149516570	EnhancerAtlas v2.0	0.00124851	0.0380021
CD20+	chr11	64060680	64062860	EnhancerAtlas v2.0	0.00124851	0.0380021
Esophagus	chr17	40481790	40483480	EnhancerAtlas v2.0	0.00124851	0.0380021
Osteoblast	chr17	40440620	40441410	EnhancerAtlas v2.0	0.00124851	0.0380021
Esophagus	chr17	40481470	40481570	EnhancerAtlas v2.0	0.00124851	0.0380021
GM12878	chr17	40483550	40485690	EnhancerAtlas v2.0	0.00124851	0.0380021
Thymus	chr17	40467820	40468800	EnhancerAtlas v2.0	0.00124851	0.0380021
GM19238	chr17	40440620	40441410	EnhancerAtlas v2.0	0.00124851	0.0380021
T98G	chr17	40477080	40478130	EnhancerAtlas v2.0	0.00124851	0.0380021
NHEK	chr17	40474510	40475020	EnhancerAtlas v2.0	0.00124851	0.0380021
GM19239	chr17	40488880	40489450	EnhancerAtlas v2.0	0.00124851	0.0380021
GM19239	chr17	40399570	40401810	EnhancerAtlas v2.0	0.00124851	0.0380021
Spleen	chr17	40280820	40282350	EnhancerAtlas v2.0	0.00124851	0.0380021
HT29	chr11	69518130	69518410	EnhancerAtlas v2.0	0.00124851	0.0380021
HT29	chr11	69502730	69503870	EnhancerAtlas v2.0	0.00124851	0.0380021
Cerebellum	chr11	64145770	64146640	EnhancerAtlas v2.0	0.00128546	0.0380021
Cerebellum	chr11	64148510	64148940	EnhancerAtlas v2.0	0.00128546	0.0380021
Spleen	chr11	64109220	64109320	EnhancerAtlas v2.0	0.00128546	0.0380021
Spleen	chr11	64138640	64138750	EnhancerAtlas v2.0	0.00128546	0.0380021
CD34+	chr11	63986830	63986990	EnhancerAtlas v2.0	0.00128546	0.0380021
A549	chr11	64126760	64126840	EnhancerAtlas v2.0	0.00128546	0.0380021
HEK293	chr11	64126760	64126840	EnhancerAtlas v2.0	0.00128546	0.0380021
Spleen	chr11	64416380	64417910	EnhancerAtlas v2.0	0.00128546	0.0380021
HSMM	chr1	109825360	109825680	EnhancerAtlas v2.0	0.00128546	0.0380021
IMR90	chr1	109808540	109808720	EnhancerAtlas v2.0	0.00128546	0.0380021
IMR90	chr1	109617690	109618540	EnhancerAtlas v2.0	0.00128546	0.0380021
Myotube	chr1	109910100	109912150	EnhancerAtlas v2.0	0.00128546	0.0380021
Hela-S3	chr1	110026700	110028680	EnhancerAtlas v2.0	0.00128546	0.0380021
ZR75-30	chr17	40481790	40483480	EnhancerAtlas v2.0	0.00128546	0.0380021
CD14+	chr17	40139930	40140740	EnhancerAtlas v2.0	0.00128546	0.0380021
H9	chr17	40139930	40140740	EnhancerAtlas v2.0	0.00128546	0.0380021
HUVEC	chr17	40101480	40101890	EnhancerAtlas v2.0	0.00128546	0.0380021
HFF	chr17	40263910	40264130	EnhancerAtlas v2.0	0.00128546	0.0380021
HepG2	chr17	40254330	40255620	EnhancerAtlas v2.0	0.00128546	0.0380021
HepG2	chr17	40061910	40062780	EnhancerAtlas v2.0	0.00128546	0.0380021
HUVEC	chr17	40134420	40135580	EnhancerAtlas v2.0	0.00128546	0.0380021
SGBS_adipocyte	chr17	40066540	40068670	EnhancerAtlas v2.0	0.00128546	0.0380021
CD34+	chr17	39959230	39959530	EnhancerAtlas v2.0	0.00128546	0.0380021
CD34+	chr17	40062900	40063690	EnhancerAtlas v2.0	0.00128546	0.0380021
CD14+	chr17	40054090	40054880	EnhancerAtlas v2.0	0.00128546	0.0380021
HT29	chr17	40537970	40540300	EnhancerAtlas v2.0	0.00128546	0.0380021
H9	chr17	40481670	40481760	EnhancerAtlas v2.0	0.00128546	0.0380021
Jurkat	chr19	3434400	3435080	EnhancerAtlas v2.0	0.00145358	0.0421569
Fetal_thymus	chr11	64217120	64217360	EnhancerAtlas v2.0	0.00148704	0.0421569
Myotube	chr11	64114380	64116800	EnhancerAtlas v2.0	0.00148704	0.0421569
HepG2	chr11	64126760	64126840	EnhancerAtlas v2.0	0.00148704	0.0421569
Fetal_thymus	chr11	63974290	63974820	EnhancerAtlas v2.0	0.00148704	0.0421569
HEK293	chr11	64126920	64127630	EnhancerAtlas v2.0	0.00148704	0.0421569
Spleen	chr11	64415810	64416200	EnhancerAtlas v2.0	0.00148704	0.0421569
NB4	chr1	109825360	109825680	EnhancerAtlas v2.0	0.00148704	0.0421569
H1	chr1	109806400	109806690	EnhancerAtlas v2.0	0.00148704	0.0421569
H1	chr1	109825360	109825680	EnhancerAtlas v2.0	0.00148704	0.0421569
U2OS	chr1	109825360	109825680	EnhancerAtlas v2.0	0.00148704	0.0421569
HSMM	chr1	109805890	109806230	EnhancerAtlas v2.0	0.00148704	0.0421569
ZR75-30	chr17	40537970	40540300	EnhancerAtlas v2.0	0.00148704	0.0421569
CD14+	chr17	40264220	40264620	EnhancerAtlas v2.0	0.00148704	0.0421569
CD14+	chr17	40441560	40441880	EnhancerAtlas v2.0	0.00148704	0.0421569
CD34+	chr17	40440620	40441410	EnhancerAtlas v2.0	0.00148704	0.0421569
CD14+	chr17	40113480	40113760	EnhancerAtlas v2.0	0.00148704	0.0421569
CD14+	chr17	40062900	40063690	EnhancerAtlas v2.0	0.00148704	0.0421569
IMR90	chr17	40253960	40254230	EnhancerAtlas v2.0	0.00148704	0.0421569
CD14+	chr17	40260130	40261280	EnhancerAtlas v2.0	0.00148704	0.0421569
HepG2	chr17	40263520	40263740	EnhancerAtlas v2.0	0.00148704	0.0421569
CD34+	chr17	39846440	39847030	EnhancerAtlas v2.0	0.00148704	0.0421569
IMR90	chr17	40315980	40316140	EnhancerAtlas v2.0	0.00148704	0.0421569
CD34+	chr17	40322320	40323800	EnhancerAtlas v2.0	0.00148704	0.0421569
HepG2	chr17	40263910	40264130	EnhancerAtlas v2.0	0.00148704	0.0421569
CD19+	chr17	39925930	39927890	EnhancerAtlas v2.0	0.00148704	0.0421569
CD34+	chr17	40054090	40054880	EnhancerAtlas v2.0	0.00148704	0.0421569
HUVEC	chr17	40068800	40069960	EnhancerAtlas v2.0	0.00148704	0.0421569
HUVEC	chr17	40481470	40481570	EnhancerAtlas v2.0	0.00148704	0.0421569
HT29	chr17	40572160	40574640	EnhancerAtlas v2.0	0.00148704	0.0421569
HFF	chr17	40587320	40589670	EnhancerAtlas v2.0	0.00148704	0.0421569
HUVEC	chr17	39979470	39981330	EnhancerAtlas v2.0	0.00148704	0.0421569
Fetal_thymus	chr17	40467820	40468800	EnhancerAtlas v2.0	0.00148704	0.0421569
HFF	chr11	102305630	102307740	EnhancerAtlas v2.0	0.00160072	0.0426727
Pancreas	chr11	64037810	64039080	EnhancerAtlas v2.0	0.00160072	0.0426727
melanoma	chr2	47031940	47032800	EnhancerAtlas v2.0	0.00160072	0.0426727
melanoma	chr2	47062680	47064050	EnhancerAtlas v2.0	0.00160072	0.0426727
melanoma	chr2	47073570	47075370	EnhancerAtlas v2.0	0.00160072	0.0426727
melanoma	chr2	47076130	47078500	EnhancerAtlas v2.0	0.00160072	0.0426727
melanoma	chr2	47083130	47085220	EnhancerAtlas v2.0	0.00160072	0.0426727
HFF	chr2	47033280	47035040	EnhancerAtlas v2.0	0.00160072	0.0426727
hMADS-3	chr2	46901240	46902780	EnhancerAtlas v2.0	0.00160072	0.0426727
ZR75-30	chr2	47062680	47064050	EnhancerAtlas v2.0	0.00160072	0.0426727
ZR75-30	chr2	47136320	47137910	EnhancerAtlas v2.0	0.00160072	0.0426727
ZR75-30	chr2	47083130	47085220	EnhancerAtlas v2.0	0.00160072	0.0426727
hMADS-3	chr2	47419960	47421540	EnhancerAtlas v2.0	0.00160072	0.0426727
melanoma	chr2	47401100	47403580	EnhancerAtlas v2.0	0.00160072	0.0426727
hMADS-3	chr2	47416270	47418270	EnhancerAtlas v2.0	0.00160072	0.0426727
HT29	chr2	47569600	47572030	EnhancerAtlas v2.0	0.00160072	0.0426727
H9	chr12	4719610	4721360	EnhancerAtlas v2.0	0.00160072	0.0426727
H9	chr12	4739260	4740240	EnhancerAtlas v2.0	0.00160072	0.0426727
ZR75-30	chr19	2694300	2696280	EnhancerAtlas v2.0	0.00160072	0.0426727
GM19238	chr19	2698170	2700130	EnhancerAtlas v2.0	0.00160072	0.0426727
GM19239	chr19	2738220	2739940	EnhancerAtlas v2.0	0.00160072	0.0426727
th1	chr1	110036910	110037140	EnhancerAtlas v2.0	0.00160072	0.0426727
ZR75-30	chr21	34775920	34778250	EnhancerAtlas v2.0	0.00160072	0.0426727
HT29	chr21	34959910	34960620	EnhancerAtlas v2.0	0.00160072	0.0426727
melanoma	chr21	34775920	34778250	EnhancerAtlas v2.0	0.00160072	0.0426727
melanoma	chr21	34783900	34786320	EnhancerAtlas v2.0	0.00160072	0.0426727
NB4	chr21	34849680	34852140	EnhancerAtlas v2.0	0.00160072	0.0426727
Namalwa	chr21	34813200	34815560	EnhancerAtlas v2.0	0.00160072	0.0426727
GM12892	chr22	37447990	37449130	EnhancerAtlas v2.0	0.00160072	0.0426727
GM12891	chr5	131721190	131722710	EnhancerAtlas v2.0	0.00160072	0.0426727
SK-N-SH_RA	chr19	18267010	18269360	EnhancerAtlas v2.0	0.00160072	0.0426727
CD4+	chr19	18086400	18088040	EnhancerAtlas v2.0	0.00160072	0.0426727
Hela	chr17	40054090	40054880	EnhancerAtlas v2.0	0.00160072	0.0426727
HMEC	chr17	40118910	40120080	EnhancerAtlas v2.0	0.00160072	0.0426727
Fetal_stomach	chr5	149509530	149510100	EnhancerAtlas v2.0	0.00160072	0.0426727
Fetal_muscle_leg	chr5	149437160	149439260	EnhancerAtlas v2.0	0.00160072	0.0426727
Skeletal_muscle	chr5	149437160	149439260	EnhancerAtlas v2.0	0.00160072	0.0426727
MCF-7	chr17	40442040	40443980	EnhancerAtlas v2.0	0.00160072	0.0426727
Fetal_spinal_cord	chr17	40610980	40612860	EnhancerAtlas v2.0	0.00160072	0.0426727
CD20+	chr17	40646720	40647050	EnhancerAtlas v2.0	0.00160072	0.0426727
Myotube	chr17	40263910	40264130	EnhancerAtlas v2.0	0.00160072	0.0426727
Thymus	chr17	40463960	40465340	EnhancerAtlas v2.0	0.00160072	0.0426727
NHDF	chr17	40481670	40481760	EnhancerAtlas v2.0	0.00160072	0.0426727
GM18526	chr17	40463960	40465340	EnhancerAtlas v2.0	0.00160072	0.0426727
T98G	chr17	40406960	40407830	EnhancerAtlas v2.0	0.00160072	0.0426727
NB4	chr17	40518560	40519760	EnhancerAtlas v2.0	0.00160072	0.0426727
Caco-2	chr17	40477080	40478130	EnhancerAtlas v2.0	0.00160072	0.0426727
Fetal_muscle_leg	chr17	40474510	40475020	EnhancerAtlas v2.0	0.00160072	0.0426727
Small_intestine	chr17	40610980	40612860	EnhancerAtlas v2.0	0.00160072	0.0426727
GM19239	chr17	40426130	40428260	EnhancerAtlas v2.0	0.00160072	0.0426727
NB4	chr17	40537970	40540300	EnhancerAtlas v2.0	0.00160072	0.0426727
Cerebellum	chr11	64347550	64349560	EnhancerAtlas v2.0	0.00170962	0.0444834
Myotube	chr11	64126920	64127630	EnhancerAtlas v2.0	0.00170962	0.0444834
GM12891	chr11	64126920	64127630	EnhancerAtlas v2.0	0.00170962	0.0444834
GM12891	chr11	64126760	64126840	EnhancerAtlas v2.0	0.00170962	0.0444834
GM12892	chr11	64126760	64126840	EnhancerAtlas v2.0	0.00170962	0.0444834
NB4	chr11	64375560	64377750	EnhancerAtlas v2.0	0.00170962	0.0444834
Caco-2	chr11	64012760	64013880	EnhancerAtlas v2.0	0.00170962	0.0444834
CD14+	chr11	64012760	64013880	EnhancerAtlas v2.0	0.00170962	0.0444834
H1	chr1	109805890	109806230	EnhancerAtlas v2.0	0.00170962	0.0444834
CD14+	chr17	40489600	40489780	EnhancerAtlas v2.0	0.00170962	0.0444834
CD19+	chr17	40331040	40332880	EnhancerAtlas v2.0	0.00170962	0.0444834
CD14+	chr17	40118910	40120080	EnhancerAtlas v2.0	0.00170962	0.0444834
CD19+	chr17	40139930	40140740	EnhancerAtlas v2.0	0.00170962	0.0444834
CD19+	chr17	40260130	40261280	EnhancerAtlas v2.0	0.00170962	0.0444834
HFF	chr17	40264220	40264620	EnhancerAtlas v2.0	0.00170962	0.0444834
SK-N-SH	chr17	40331040	40332880	EnhancerAtlas v2.0	0.00170962	0.0444834
HT29	chr17	40404050	40406480	EnhancerAtlas v2.0	0.00170962	0.0444834
Hela-S3	chr17	40113480	40113760	EnhancerAtlas v2.0	0.00170962	0.0444834
H1	chr17	40026630	40027940	EnhancerAtlas v2.0	0.00170962	0.0444834
H9	chr17	40481470	40481570	EnhancerAtlas v2.0	0.00170962	0.0444834
H1	chr17	40498730	40500400	EnhancerAtlas v2.0	0.00170962	0.0444834
HepG2	chr11	64126920	64127630	EnhancerAtlas v2.0	0.00195431	0.0477551
Spleen	chr11	64114380	64116800	EnhancerAtlas v2.0	0.00195431	0.0477551
CD34+	chr11	64002370	64002920	EnhancerAtlas v2.0	0.00195431	0.0477551
GM12878	chr17	40506910	40508470	EnhancerAtlas v2.0	0.00195431	0.0477551
ZR75-30	chr17	40481470	40481570	EnhancerAtlas v2.0	0.00195431	0.0477551
HFF	chr17	40674600	40675940	EnhancerAtlas v2.0	0.00195431	0.0477551
melanoma	chr17	40399570	40401810	EnhancerAtlas v2.0	0.00195431	0.0477551
CD14+	chr17	40442040	40443980	EnhancerAtlas v2.0	0.00195431	0.0477551
GM12891	chr17	40331040	40332880	EnhancerAtlas v2.0	0.00195431	0.0477551
CD34+	chr17	40357020	40359300	EnhancerAtlas v2.0	0.00195431	0.0477551
CD34+	chr17	40362520	40364000	EnhancerAtlas v2.0	0.00195431	0.0477551
HUVEC	chr17	40357020	40359300	EnhancerAtlas v2.0	0.00195431	0.0477551
HUVEC	chr17	40442040	40443980	EnhancerAtlas v2.0	0.00195431	0.0477551
HepG2	chr17	40062900	40063690	EnhancerAtlas v2.0	0.00195431	0.0477551
CD34+	chr17	40330500	40330810	EnhancerAtlas v2.0	0.00195431	0.0477551
CD14+	chr17	40330500	40330810	EnhancerAtlas v2.0	0.00195431	0.0477551
HepG2	chr17	40264220	40264620	EnhancerAtlas v2.0	0.00195431	0.0477551
SGBS_adipocyte	chr17	40070150	40072130	EnhancerAtlas v2.0	0.00195431	0.0477551
CD34+	chr17	39846190	39846330	EnhancerAtlas v2.0	0.00195431	0.0477551
HUVEC	chr17	40113480	40113760	EnhancerAtlas v2.0	0.00195431	0.0477551
HFF	chr17	40399570	40401810	EnhancerAtlas v2.0	0.00195431	0.0477551
H9	chr17	40481790	40483480	EnhancerAtlas v2.0	0.00195431	0.0477551
Skeletal_muscle	chr11	64011340	64011430	EnhancerAtlas v2.0	0.00200927	0.0477551
HT29	chr2	47536570	47538880	EnhancerAtlas v2.0	0.00200927	0.0477551
HT29	chr2	47596720	47598740	EnhancerAtlas v2.0	0.00200927	0.0477551
HFF	chr2	46926590	46929000	EnhancerAtlas v2.0	0.00200927	0.0477551
HFF	chr2	46943940	46944480	EnhancerAtlas v2.0	0.00200927	0.0477551
HFF	chr2	46946630	46947080	EnhancerAtlas v2.0	0.00200927	0.0477551
HFF	chr2	46947790	46948280	EnhancerAtlas v2.0	0.00200927	0.0477551
HFF	chr2	46974670	46974960	EnhancerAtlas v2.0	0.00200927	0.0477551
HFF	chr2	46975090	46977010	EnhancerAtlas v2.0	0.00200927	0.0477551
HFF	chr2	46980070	46980560	EnhancerAtlas v2.0	0.00200927	0.0477551
HFF	chr2	46982810	46983710	EnhancerAtlas v2.0	0.00200927	0.0477551
HFF	chr2	46984060	46985650	EnhancerAtlas v2.0	0.00200927	0.0477551
HFF	chr2	47029000	47030610	EnhancerAtlas v2.0	0.00200927	0.0477551
HFF	chr2	47058350	47058730	EnhancerAtlas v2.0	0.00200927	0.0477551
HFF	chr2	47072110	47072710	EnhancerAtlas v2.0	0.00200927	0.0477551
HMEC	chr10	5607600	5608000	EnhancerAtlas v2.0	0.00200927	0.0477551
GM19238	chr19	2676670	2679060	EnhancerAtlas v2.0	0.00200927	0.0477551
GM19238	chr19	2680180	2682360	EnhancerAtlas v2.0	0.00200927	0.0477551
LNCaP-abl	chr19	2820120	2821820	EnhancerAtlas v2.0	0.00200927	0.0477551
ESC_neuron	chr1	110282120	110282450	EnhancerAtlas v2.0	0.00200927	0.0477551
GM19099	chr1	110036910	110037140	EnhancerAtlas v2.0	0.00200927	0.0477551
Keratinocyte	chr1	110091460	110093890	EnhancerAtlas v2.0	0.00200927	0.0477551
MCF10A	chr21	34950750	34951650	EnhancerAtlas v2.0	0.00200927	0.0477551
HT29	chr21	34791610	34792860	EnhancerAtlas v2.0	0.00200927	0.0477551
Keratinocyte	chr21	34658020	34660400	EnhancerAtlas v2.0	0.00200927	0.0477551
SGBS_adipocyte	chr21	34791610	34792860	EnhancerAtlas v2.0	0.00200927	0.0477551
MCF10A	chr21	34813200	34815560	EnhancerAtlas v2.0	0.00200927	0.0477551
hMADS-3	chr21	34800710	34802630	EnhancerAtlas v2.0	0.00200927	0.0477551
hMADS-3	chr21	34813200	34815560	EnhancerAtlas v2.0	0.00200927	0.0477551
HFF	chr21	34658020	34660400	EnhancerAtlas v2.0	0.00200927	0.0477551
HFF	chr21	34754590	34756640	EnhancerAtlas v2.0	0.00200927	0.0477551
HFF	chr21	34775920	34778250	EnhancerAtlas v2.0	0.00200927	0.0477551
HFF	chr21	34800710	34802630	EnhancerAtlas v2.0	0.00200927	0.0477551
HT29	chr21	34789190	34790340	EnhancerAtlas v2.0	0.00200927	0.0477551
HT29	chr21	34790890	34791390	EnhancerAtlas v2.0	0.00200927	0.0477551
Keratinocyte	chr21	34783900	34786320	EnhancerAtlas v2.0	0.00200927	0.0477551
Keratinocyte	chr21	34799420	34799970	EnhancerAtlas v2.0	0.00200927	0.0477551
Keratinocyte	chr21	34800290	34800500	EnhancerAtlas v2.0	0.00200927	0.0477551
MCF10A	chr21	35054920	35056910	EnhancerAtlas v2.0	0.00200927	0.0477551
Ovary	chr19	17941430	17942030	EnhancerAtlas v2.0	0.00200927	0.0477551
GM12878	chr19	18328090	18328950	EnhancerAtlas v2.0	0.00200927	0.0477551
Lung	chr17	40345050	40345330	EnhancerAtlas v2.0	0.00200927	0.0477551
Fetal_stomach	chr17	40118910	40120080	EnhancerAtlas v2.0	0.00200927	0.0477551
Myotube	chr5	149511660	149512310	EnhancerAtlas v2.0	0.00200927	0.0477551
LHCN-M2	chr5	149432710	149432850	EnhancerAtlas v2.0	0.00200927	0.0477551
Mesendoderm	chr5	149909280	149910060	EnhancerAtlas v2.0	0.00200927	0.0477551
Fetal_muscle_leg	chr5	149540420	149541340	EnhancerAtlas v2.0	0.00200927	0.0477551
Fetal_small_intestine	chr5	149501600	149502600	EnhancerAtlas v2.0	0.00200927	0.0477551
NHLF	chr17	40498730	40500400	EnhancerAtlas v2.0	0.00200927	0.0477551
U2OS	chr17	40720580	40720850	EnhancerAtlas v2.0	0.00200927	0.0477551
U2OS	chr17	40720960	40721220	EnhancerAtlas v2.0	0.00200927	0.0477551
KB	chr17	40426130	40428260	EnhancerAtlas v2.0	0.00200927	0.0477551
CUTLL1	chr17	40345610	40345780	EnhancerAtlas v2.0	0.00200927	0.0477551
HMEC	chr17	40476860	40476980	EnhancerAtlas v2.0	0.00200927	0.0477551
T47D	chr17	40477080	40478130	EnhancerAtlas v2.0	0.00200927	0.0477551
ESC_neuron	chr17	40179750	40180060	EnhancerAtlas v2.0	0.00200927	0.0477551
GM19239	chr17	40493570	40494320	EnhancerAtlas v2.0	0.00200927	0.0477551
GM19238	chr17	40399570	40401810	EnhancerAtlas v2.0	0.00200927	0.0477551
ESC_neuron	chr17	40426130	40428260	EnhancerAtlas v2.0	0.00200927	0.0477551
CD20+	chr12	49233690	49233790	EnhancerAtlas v2.0	0.00200927	0.0477551
Cerebellum	chr11	64120970	64121180	EnhancerAtlas v2.0	0.00200927	0.0477551

## Sheet: EnhancerCluster
Over-represented (q < 0.05) enhancer - target gene sets with respect to cancer signalling						Overlapping TCGA prognostic enhancers (56)
Chromsome	Start_enhancer_cluster	End_enhancer_cluster	Length_Region (Mb)	Cancer signalling genes in target sets		TCGA cancer cohort	Prognostic_enhancer_chr	Prognostic_enhancer_start	Prognostic_enhancer_end
chr1	109546080	110851540	1.30546	GSTM2; GSTM3; GSTM4; GSTM5; GNAI3		KIRC	chr10	5638863	5639270
chr2	46770330	47787350	1.01702	EPAS1; MSH2; CALM2; MSH6		KIRC	chr10	5888274	5888577
chr5	131721190	131995860	0.27467	IL4; IL13; IL5		KIRC	chr10	5894245	5894675
chr5	149432710	149910060	0.47735	PDGFRB; CSF1R; CAMK2A		KIRC	chr10	5986377	5986825
chr6	52859060	52893900	0.03484	GSTA4; GSTA5; GSTA1; GSTA2; GSTA3		LIHC	chr10	5986377	5986825
chr9	21802780	21805220	0.00244	IFNA13; CDKN2B; IFNA1; CDKN2A		KIRC	chr11	102216514	102216961
chr10	5607600	5989930	0.38233	CALML3; IL15RA; CALML5		LGG	chr11	102216514	102216961
chr11	63956740	64417910	0.46117	RASGRP2; BAD; PLCB3; VEGFB		KIRC	chr11	102425840	102426191
chr11	69456280	69809490	0.35321	CCND1; FGF19; FADD		STAD	chr11	102425840	102426191
chr11	102006350	102634030	0.62768	BIRC3; BIRC2; MMP1		KIRC	chr19	2888802	2889178
chr12	4719610	4763990	0.04438	FGF6; CCND2; FGF23		KIRC	chr19	2950130	2950295
chr12	49233690	49233790	0.0001	WNT1; WNT10B; ADCY6		PAAD	chr19	2950130	2950295
chr17	39845320	40819930	0.97461	STAT5B; STAT5A; STAT3; JUP		PRAD	chr19	2950130	2950295
chr19	2676670	3435080	0.75841	GNG7; GADD45B; GNA11; DAPK3; MAP2K2		STAD	chr19	2974450	2974580
chr19	17941030	18328950	0.38792	IL12RB1; JAK3; PIK3R2		PAAD	chr19	3124672	3124910
chr21	34608340	35056910	0.44857	IFNAR2; IFNAR1; IFNGR2		ACC	chr19	3131132	3131258
chr22	37447990	37701530	0.25354	CSF2RB; IL2RB; RAC2		KIRC	chr19	3222791	3223093
						LGG	chr19	3314117	3314647
overlapping TCGA-inferred prognostic enhancers						SARC	chr19	3314117	3314647
						COADREAD	chr19	3358221	3358724
						KIRC	chr19	3358221	3358724
						KIRC	chr22	37618501	37618905
						KIRC	chr22	37655075	37655389
